# Supplementary material for: A DNA origami-based aptamer nanoarray for potent and reversible anticoagulation in hemodialysis
Source: Nat Commun. 2021 Jan 13;12:358. doi: 10.1038/s41467-020-20638-7 (PMC7807036; doi:10.1038/s41467-020-20638-7)
Supplement: Supplementary file 4 — Source Data [file 41467_2020_20638_MOESM4_ESM.xlsx]

## Sheet: figure 2a
							From left to right: marker, M13, Origami, Ori-TBA15, Ori-HD22, Aptarray

## Sheet: figure 2b
	DNA origami template								Aptarray
	Z-Average size=61.75nm								Z-Average size=93.40nm
	Z-Average size=63.25nm								Z-Average size=92.43nm
	Z-Average size=64.06nm								Z-Average size=90.78nm

## Sheet: figure 2c
		DNA origami template				Aptarray
		Zeta potential= -11.4mv				Zeta potential= -10.9mv
		Zeta potential= -12.2mv				Zeta potential= -9.75mv
		Zeta potential= -13.0mv				Zeta potential= -11.9mv

## Sheet: figure 2f
					x distance (nm)	aptarray height(nm)	aptarray+thrombinheight(nm)
					0	0	0
					4.05727	-0.09832	0
					8.11454	0.131543	-0.28335
					12.1718	0.057619	-0.37594
					16.2291	-0.09074	-0.07252
					20.2864	0.562351	0.150088
					24.3436	0.993336	0.158079
					28.4009	1.69917	1.68603
					32.4582	1.68411	2.08849
					36.5155	1.89659	2.11399
					40.5727	1.86727	2.34198
					44.63	1.7174	2.03809
					48.6873	1.38043	4.84349
					52.7445	1.56326	4.2801
					56.8018	1.78792	3.86721
					60.8591	1.92556	3.95755
					64.9164	2.24893	3.99838
					68.9736	2.07512	4.16249
					73.0309	2.07206	4.36625
					77.0882	1.90818	4.10213
					81.1454	2.05403	2.85547
					85.2027	1.98321	3.92596
					89.26	2.16987	4.52972
					93.3173	1.80949	3.90336
					97.3745	2.07493	3.77516
					101.432	1.95535	3.62016
					105.489	2.04519	3.72761
					109.546	1.91438	4.75228
					113.604	2.22288	4.42887
					117.661	1.90433	4.83531
					121.718	1.7582	3.12503
					125.775	0.653977	1.06271
					129.833	-0.02007	0.016501
					133.89	0.15541	0.303233
					137.947	0.093378	0.278987
					142.005	0.15933	0.172451
					146.062	-0.07042	0.097711
					150.119	0.14802	0.149955

## Sheet: figure 3b
					Control		Ori+T+H		T-5A-H		T-16A-H		Aptarray
					Time(sec)	Nor.Scatting	Time(sec)	Nor.Scatting	Time(sec)	Nor.Scatting	Time(sec)	Nor.Scatting	Time(sec)	Nor.Scatting
					0	0	0	0	0	0	0	0	0	0
					12.0425	0.10408	14.57	0.02231	14.4313	7.00424e-05	14.56	4.2815e-05	14.4388	-0.00178
					24.0188	0.19175	28.9838	0.05307	28.9513	0.00146	29.0338	0.000553575	28.9088	-0.00192
					35.9575	0.275	43.4412	0.08347	43.4113	0.00196	43.5012	0.00287	43.5375	0.00502
					47.8875	0.36015	57.91	0.11519	57.8725	0.00348	57.9487	0.00201	58.0688	0.00153
					59.8237	0.43582	72.3988	0.15143	72.31	0.00621	72.4587	0.00107	72.5787	0.02511
					71.7938	0.50481	86.9488	0.1835	86.8312	0.00816	86.99	0.00187	87.0487	0.00102
					83.7537	0.55949	101.42	0.22367	101.3	0.01132	101.57	0.00131	101.483	0.00117
					95.6437	0.60079	115.98	0.26204	115.7	0.01421	115.941	0.00327	115.929	0.00223
					107.597	0.63443	130.39	0.30081	130.161	0.01831	130.41	0.00464	130.447	0.00196
					119.642	0.6485	144.869	0.34067	144.593	0.02264	144.879	0.00411	144.957	0.00231
					131.548	0.66806	159.251	0.38265	159.011	0.02888	159.329	0.00458	159.379	0.00184
					143.472	0.68675	173.801	0.42414	173.591	0.03565	173.839	0.00728	173.789	0.00176
					155.334	0.69273	188.275	0.4553	188.011	0.04116	188.269	0.00627	188.339	0.00406
					167.262	0.71071	202.709	0.49114	202.491	0.04909	202.74	0.00546	203.007	0.00479
					179.163	0.71763	217.159	0.5238	216.96	0.05595	217.169	0.00859	217.417	0.00605
					191.062	0.72249	231.605	0.5532	231.421	0.06267	231.6	0.00832	231.912	0.00231
					202.984	0.7309	246.014	0.57947	245.91	0.06948	246.069	0.01186	246.439	0.00378
					214.898	0.73254	260.559	0.60252	260.34	0.07704	260.58	0.01209	260.849	0.00272
					226.822	0.74911	275.04	0.61457	274.751	0.08359	275.139	0.01229	275.279	0.00381
					238.784	0.74084	289.64	0.63087	289.165	0.09039	289.669	0.01562	289.783	0.00563
					250.674	0.74433	304.089	0.64718	303.64	0.09632	304.129	0.01746	304.17	0.00337
					262.652	0.7525	318.655	0.65857	318.091	0.10158	318.671	0.01756	318.739	0.00415
					274.592	0.75579	333.08	0.67247	332.48	0.10903	333.135	0.02125	333.158	0.00371
					286.462	0.7579	347.52	0.68431	346.93	0.11593	347.591	0.02466	347.599	0.00475
					298.392	0.76147	362.07	0.69344	361.401	0.12173	362.13	0.02905	362.149	0.01127
					310.433	0.76536	376.49	0.69914	375.831	0.12944	376.564	0.03016	376.604	0.00731
					322.408	0.76955	390.961	0.70844	390.262	0.13254	390.95	0.03265	391.149	0.01298
					334.435	0.76874	405.38	0.7153	404.81	0.13973	405.42	0.03467	405.577	0.01009
					346.422	0.77648	419.809	0.72516	419.29	0.14771	419.83	0.03919	420.009	0.00357
					358.324	0.77462	434.309	0.72881	433.691	0.1516	434.32	0.04322	434.564	0.0046
					370.214	0.77615	448.759	0.73615	448.221	0.15862	448.789	0.0478	449.039	0.00454
					382.112	0.77189	463.354	0.74379	462.705	0.1652	463.419	0.05398	463.429	0.00505
					394.027	0.78025	477.899	0.74702	477.113	0.17235	477.965	0.05897	477.887	0.00345
					406.082	0.78327	492.339	0.74877	491.586	0.17853	492.339	0.06246	492.337	0.00408
					417.954	0.7811	506.789	0.75538	506.011	0.18559	506.79	0.06784	506.767	0.00703
					429.873	0.78936	521.229	0.75723	520.56	0.19129	521.36	0.07556	521.239	0.00541
					441.772	0.78939	535.77	0.76568	534.991	0.19949	535.779	0.08054	535.639	0.00577
					453.794	0.78924	550.175	0.76298	549.482	0.20798	550.259	0.08255	550.07	0.00405
					465.674	0.80287	564.64	0.77218	563.92	0.21486	564.599	0.08586	564.51	0.00765
					477.525	0.78946	579.164	0.76743	578.33	0.22451	579.179	0.08925	579.053	0.00682
					489.473	0.80215	593.635	0.77848	592.74	0.23364	593.699	0.09719	593.567	0.00604
					501.349	0.80148	608.141	0.77843	607.183	0.24098	608.145	0.10095	607.997	0.00771
					513.334	0.79767	622.53	0.77546	621.651	0.24838	622.58	0.10384	622.408	0.00674
					525.255	0.79553	636.964	0.7804	636.061	0.25911	637	0.10907	636.95	0.00843
					537.154	0.8048	651.435	0.78515	650.68	0.27048	651.44	0.11496	651.363	0.00757
					549.058	0.80573	665.869	0.78544	665.09	0.27956	665.87	0.11985	665.82	0.0087
					560.925	0.807	680.271	0.78691	679.615	0.29093	680.319	0.12439	680.262	0.01194
					572.903	0.80993	694.734	0.78486	694.021	0.30701	694.749	0.12945	694.678	0.00813
					584.802	0.80878	709.185	0.7899	708.49	0.31643	709.22	0.13261	709.118	0.00758
					596.722	0.80802	723.6	0.79148	722.893	0.3278	723.644	0.13963	723.559	0.00683
					608.657	0.81067	738.041	0.79291	737.351	0.33897	738.059	0.14213	737.979	0.00752
					620.602	0.81515	752.491	0.79417	751.891	0.35578	752.54	0.1461	752.428	0.00859
					632.523	0.81623	766.939	0.79613	766.44	0.3723	766.959	0.15011	766.879	0.01086
					644.554	0.81552	781.45	0.79561	780.91	0.38184	781.5	0.15757	781.414	0.01317
					656.477	0.82799	795.92	0.79989	795.34	0.39467	795.97	0.16415	795.918	0.00866
					668.345	0.81061	810.5	0.80246	809.811	0.40804	810.47	0.16972	810.309	0.01181
					680.264	0.82472	824.91	0.79966	824.22	0.42238	824.91	0.17115	824.827	0.00897
					692.204	0.82413	839.354	0.80249	838.643	0.4319	839.384	0.17655	839.41	0.01146
					704.097	0.81832	853.8	0.80494	853.116	0.4473	853.809	0.18144	854	0.01171
					716.069	0.82484	868.23	0.80588	867.523	0.46092	868.27	0.18588	868.409	0.01224
					728.042	0.82703	882.669	0.81095	881.981	0.47128	882.679	0.19214	882.8	0.01221
					739.977	0.82823	897.155	0.80776	896.521	0.48491	897.124	0.19583	897.269	0.01198
					751.885	0.83526	911.481	0.80798	910.996	0.49683	911.49	0.20321	911.679	0.0123
					763.787	0.82835	925.891	0.81226	925.39	0.50626	925.894	0.20575	926.109	0.0118
					775.699	0.83197	940.355	0.81327	939.88	0.52057	940.369	0.21364	940.659	0.00913
					787.564	0.83225	954.749	0.81319	954.37	0.53234	954.769	0.21928	955.109	0.01156
					799.475	0.83193	969.184	0.81532	968.845	0.53998	969.249	0.22217	969.702	0.01211
					811.405	0.83734	983.641	0.8214	983.261	0.54945	983.671	0.22916	984.149	0.01252
					823.302	0.83361	998.029	0.81804	997.732	0.55666	998.061	0.2339	998.553	0.01491
					835.242	0.83466	1012.52	0.81303	1012.28	0.56949	1012.56	0.24438	1013.08	0.0115
					847.177	0.83798	1027	0.81575	1026.72	0.58372	1027.07	0.2473	1027.54	0.01303
					859.144	0.84212	1041.5	0.81437	1041.18	0.58947	1041.52	0.25374	1042.07	0.01451
					871.034	0.83911	1055.96	0.82206	1055.69	0.6007	1055.95	0.26122	1056.53	0.01483
					882.922	0.84613	1070.38	0.81693	1070.15	0.6139	1070.37	0.26589	1070.99	0.01606
					894.867	0.84723	1084.78	0.82121	1084.59	0.61924	1084.8	0.27302	1085.39	0.01298
					906.694	0.85137	1099.26	0.82122	1098.97	0.6301	1099.33	0.27907	1099.84	0.01457
					918.852	0.84308	1113.78	0.82842	1113.44	0.63453	1113.84	0.28382	1114.27	0.01538
					930.735	0.84658	1128.19	0.8171	1127.89	0.64352	1128.22	0.28866	1128.84	0.01537
					942.635	0.85333	1142.66	0.82577	1142.3	0.65235	1142.67	0.30093	1143.27	0.01631
					954.594	0.84433	1157.1	0.83255	1156.85	0.65736	1157.1	0.30628	1157.72	0.01533
					966.458	0.8484	1171.54	0.83266	1171.23	0.6695	1171.56	0.31339	1172.2	0.01667
					978.362	0.84972	1185.98	0.83535	1185.66	0.67446	1186	0.32116	1186.74	0.01645
					990.284	0.85098	1200.45	0.82945	1200.11	0.68261	1200.46	0.32791	1201.2	0.01813
					1002.16	0.85629	1214.87	0.828	1214.51	0.68465	1214.89	0.33334	1215.6	0.01718
					1014.02	0.85734	1229.28	0.8261	1228.94	0.70043	1229.35	0.34318	1230.06	0.01744
					1025.97	0.85549	1243.73	0.8319	1243.39	0.70315	1243.74	0.35078	1244.51	0.0201
					1037.87	0.85552	1258.2	0.83209	1257.83	0.70909	1258.23	0.35473	1258.9	0.01982
					1049.8	0.85568	1272.64	0.83682	1272.29	0.71502	1272.78	0.36392	1273.36	0.01969
					1061.68	0.86022	1287.16	0.83684	1286.7	0.72225	1287.23	0.37255	1287.8	0.01853
					1073.57	0.86227	1301.71	0.83739	1301.15	0.72458	1301.75	0.38103	1302.4	0.02204
					1085.47	0.86384	1316.14	0.83424	1315.63	0.73285	1316.2	0.38582	1316.83	0.02232
					1097.39	0.86431	1330.59	0.83906	1330.15	0.73786	1330.62	0.39512	1331.24	0.02388
					1109.31	0.86686	1345.07	0.84096	1344.55	0.74518	1345.09	0.39756	1345.69	0.02182
					1121.16	0.85977	1359.51	0.8423	1358.99	0.75406	1359.52	0.40911	1360.24	0.02167
					1133.19	0.86219	1373.92	0.84149	1373.45	0.75266	1373.95	0.41446	1374.66	0.03011
					1145.12	0.87147	1388.39	0.85054	1387.87	0.75718	1388.43	0.41952	1389.24	0.02349
					1156.97	0.8671	1402.8	0.84708	1402.35	0.76087	1402.94	0.43203	1403.62	0.02568
					1168.86	0.87178	1417.36	0.84373	1416.74	0.76806	1417.41	0.43883	1418.11	0.02606
					1180.79	0.87193	1431.83	0.84819	1431.21	0.77198	1431.83	0.44904	1432.51	0.02523
					1192.7	0.87224	1446.24	0.84679	1445.78	0.77901	1446.28	0.45192	1446.96	0.02751
					1204.59	0.87073	1460.63	0.84408	1460.4	0.78023	1460.64	0.4646	1461.44	0.02818
					1216.57	0.86232	1475.07	0.85312	1474.91	0.78479	1475.11	0.46656	1475.88	0.02809
					1228.48	0.87686	1489.58	0.84945	1489.36	0.79114	1489.62	0.47571	1490.53	0.02812
					1240.45	0.87333	1504.03	0.85123	1503.85	0.79274	1504.07	0.48253	1504.97	0.02971
					1252.36	0.87845	1518.6	0.85541	1518.36	0.79571	1518.7	0.48394	1519.42	0.03018
					1264.25	0.87546	1533.09	0.85248	1532.83	0.80484	1533.15	0.49946	1533.91	0.0325
					1276.19	0.87184	1547.57	0.85785	1547.22	0.80296	1547.67	0.50227	1548.38	0.03168
					1288.1	0.87758	1562.13	0.86081	1561.65	0.8107	1562.1	0.511	1562.89	0.03345
					1300.04	0.88026	1576.56	0.86196	1576.09	0.8091	1576.56	0.51516	1577.29	0.03395
					1311.94	0.87156	1590.98	0.85728	1590.64	0.81798	1590.98	0.52123	1591.73	0.03331
					1323.85	0.87134	1605.42	0.86208	1605.11	0.81906	1605.46	0.52423	1606.16	0.0357
					1335.78	0.88042	1619.88	0.85707	1619.66	0.8191	1619.86	0.53397	1620.7	0.03625
					1347.63	0.88492	1634.38	0.85663	1634.09	0.82844	1634.46	0.54243	1635.17	0.03339
					1359.54	0.87549	1648.82	0.85481	1648.55	0.8262	1648.89	0.54347	1649.66	0.03892
					1371.46	0.87629	1663.33	0.86035	1663	0.82686	1663.31	0.55232	1664.12	0.03814
					1383.36	0.88415	1677.74	0.86119	1677.4	0.83614	1677.78	0.5564	1678.57	0.03922
					1395.27	0.8869	1692.15	0.86186	1691.87	0.83954	1692.22	0.56641	1693.04	0.04159
					1407.25	0.88478	1706.63	0.8607	1706.28	0.83564	1706.7	0.57046	1707.49	0.04285
					1419.2	0.88441	1721.16	0.86385	1720.77	0.83885	1721.14	0.57826	1721.88	0.04171
					1431.27	0.87529	1735.6	0.86503	1735.26	0.84401	1735.62	0.58056	1736.34	0.04296
					1443.2	0.89063	1750	0.86648	1749.69	0.84784	1750.01	0.58896	1750.84	0.04712
					1455.09	0.88507	1764.45	0.87029	1764.12	0.8474	1764.5	0.59728	1765.21	0.04662
					1467.1	0.88633	1778.89	0.86724	1778.58	0.85113	1778.9	0.59915	1779.71	0.04769
					1479.09	0.88752	1793.42	0.87262	1793.06	0.85262	1793.6	0.60741	1794.14	0.05246
					1491.08	0.8874	1808.05	0.86541	1807.47	0.86041	1808	0.61191	1808.69	0.05199
					1503.01	0.89624	1822.44	0.87326	1821.89	0.85574	1822.51	0.6168	1823.2	0.05482
					1514.93	0.88632	1836.88	0.87487	1836.35	0.85755	1837.02	0.62678	1837.64	0.05813
					1526.81	0.89223	1851.44	0.87542	1850.78	0.86322	1851.45	0.62953	1852.07	0.06062
					1538.75	0.89209	1865.84	0.87387	1865.27	0.86682	1865.93	0.62934	1866.5	0.0627
					1550.61	0.88707	1880.41	0.87399	1879.74	0.86688	1880.42	0.63665	1880.91	0.06302
					1562.53	0.88831	1894.82	0.87191	1894.22	0.86658	1894.87	0.64268	1895.42	0.06662
					1574.62	0.89848	1909.31	0.87656	1908.65	0.8702	1909.32	0.64761	1909.95	0.06872
					1586.55	0.89346	1923.73	0.8798	1923.07	0.87049	1923.74	0.65306	1924.38	0.07045
					1598.48	0.8949	1938.17	0.8735	1937.56	0.87564	1938.33	0.65475	1938.92	0.07195
					1610.34	0.89529	1952.83	0.87909	1951.94	0.87594	1952.83	0.65897	1953.46	0.07407
					1622.26	0.90087	1967.19	0.8772	1966.41	0.87575	1967.28	0.66694	1967.92	0.07638
					1634.26	0.89896	1981.7	0.87985	1980.81	0.88456	1981.74	0.66867	1982.36	0.07747
					1646.18	0.9015	1996.12	0.88279	1995.25	0.88079	1996.17	0.67176	1996.81	0.08155
					1658.09	0.89986	2010.58	0.88202	2009.76	0.87898	2010.61	0.67528	2011.25	0.08182
					1670.03	0.89828	2025.03	0.88036	2024.26	0.88087	2025.04	0.68017	2025.76	0.08603
					1681.98	0.90375	2039.46	0.87719	2038.73	0.88426	2039.46	0.68756	2040.29	0.08942
					1693.95	0.90575	2053.87	0.88335	2053.13	0.88495	2053.94	0.69015	2054.74	0.09114
					1705.92	0.89866	2068.45	0.88509	2067.56	0.88871	2068.49	0.69149	2069.19	0.09108
					1717.94	0.89867	2082.98	0.88512	2082.02	0.88925	2083.03	0.70106	2083.63	0.09514
					1729.82	0.90036	2097.54	0.8795	2096.45	0.88967	2097.67	0.70012	2098.08	0.09659
					1741.72	0.90907	2112.09	0.88545	2110.85	0.89081	2112.16	0.70529	2112.51	0.10069
					1753.73	0.89785	2126.67	0.88152	2125.31	0.89451	2126.67	0.71168	2126.95	0.10473
					1765.58	0.90721	2141.06	0.88376	2139.78	0.89709	2141.08	0.71238	2141.36	0.10853
					1777.53	0.89891	2155.51	0.88618	2154.23	0.89304	2155.56	0.71494	2155.97	0.10911
					1789.39	0.90566	2169.93	0.88361	2168.78	0.89711	2169.94	0.71714	2170.39	0.11244
					1801.33	0.90758	2184.43	0.89436	2183.21	0.8944	2184.44	0.72924	2184.83	0.115
					1813.24	0.90719	2198.8	0.88756	2197.78	0.89648	2198.89	0.72914	2199.26	0.11877
					1825.26	0.90256	2213.25	0.88772	2212.21	0.90159	2213.28	0.73082	2213.69	0.12061
					1837.25	0.90848	2227.72	0.8896	2226.76	0.90489	2227.73	0.7307	2228.12	0.12296
					1849.17	0.90749	2242.13	0.89157	2241.24	0.90419	2242.27	0.73906	2242.58	0.13119
					1861.03	0.905	2256.68	0.89349	2255.77	0.9034	2256.69	0.73903	2257.11	0.13073
					1872.91	0.90929	2271.17	0.89048	2270.15	0.90269	2271.2	0.74836	2271.58	0.1351
					1884.81	0.90644	2285.66	0.8917	2284.61	0.9047	2285.69	0.74994	2286.11	0.1356
					1896.75	0.90248	2300.13	0.89436	2299.05	0.90516	2300.17	0.74919	2300.66	0.13844
					1908.65	0.91108	2314.57	0.89857	2313.47	0.90512	2314.63	0.75114	2315.09	0.14151
					1920.61	0.91195	2328.99	0.89506	2328.04	0.90741	2329.05	0.75495	2329.55	0.1474
					1932.54	0.91627	2343.59	0.90016	2342.47	0.9078	2343.56	0.7583	2343.98	0.14873
					1944.41	0.9178	2357.97	0.89983	2356.88	0.90624	2358.03	0.76063	2358.44	0.15331
					1956.47	0.91213	2372.41	0.89307	2371.37	0.90801	2372.45	0.76912	2372.87	0.15688
					1968.38	0.91049	2386.91	0.89867	2385.99	0.91114	2386.87	0.76975	2387.38	0.16049
					1980.26	0.91847	2401.3	0.89697	2400.42	0.91443	2401.4	0.76872	2401.84	0.16435
					1992.19	0.90869	2415.77	0.89978	2414.87	0.91282	2415.79	0.77899	2416.37	0.1672
					2004.09	0.91207	2430.23	0.9012	2429.32	0.91231	2430.36	0.77459	2430.84	0.17247
					2016.09	0.91772	2444.72	0.90185	2443.83	0.91414	2444.75	0.78688	2445.29	0.17525
					2028.03	0.90959	2459.19	0.90192	2458.26	0.91558	2459.33	0.7835	2459.78	0.17835
					2039.98	0.91229	2473.74	0.89817	2472.75	0.91646	2473.8	0.7838	2474.33	0.18219
					2051.97	0.91705	2488.21	0.90403	2487.19	0.91307	2488.18	0.79705	2488.89	0.18609
					2063.88	0.91929	2502.63	0.89703	2501.62	0.92005	2502.67	0.79065	2503.37	0.19261
					2075.85	0.91621	2517.07	0.90507	2516.03	0.91494	2517.07	0.79362	2517.91	0.19347
					2087.84	0.91922	2531.51	0.90472	2530.52	0.91858	2531.56	0.79723	2532.33	0.19536
					2099.68	0.91773	2546.03	0.90969	2544.93	0.91347	2546.11	0.80505	2546.77	0.20179
					2111.65	0.91695	2560.52	0.90855	2559.35	0.92426	2560.55	0.80353	2561.33	0.2049
					2123.6	0.91061	2574.93	0.90753	2573.77	0.91939	2574.98	0.80483	2575.81	0.2064
					2135.6	0.92024	2589.46	0.90546	2588.28	0.92224	2589.53	0.8054	2590.19	0.2111
					2147.54	0.9166	2603.9	0.90325	2602.8	0.92102	2603.96	0.81104	2604.63	0.21502
					2159.46	0.92257	2618.37	0.90664	2617.22	0.9275	2618.47	0.81067	2619.09	0.21977
					2171.49	0.91798	2632.92	0.90594	2631.65	0.91968	2632.91	0.80949	2633.54	0.22148
					2183.44	0.9184	2647.34	0.91454	2646.12	0.92326	2647.34	0.81674	2647.94	0.22377
					2195.43	0.91973	2661.77	0.90909	2660.55	0.92585	2661.79	0.82382	2662.62	0.23144
					2207.34	0.92318	2676.14	0.90779	2675.1	0.92323	2676.15	0.82045	2677.06	0.2358
					2219.26	0.91653	2690.55	0.91354	2689.69	0.93033	2690.6	0.82772	2691.58	0.23841
					2231.18	0.92158	2704.95	0.90939	2704.09	0.92721	2705	0.81821	2706.07	0.24153
					2243.07	0.91987	2719.47	0.91453	2718.5	0.93109	2719.49	0.829	2720.55	0.24828
					2254.97	0.91868	2733.95	0.90618	2732.94	0.92635	2734	0.82373	2735.07	0.25098
					2266.9	0.92787	2748.45	0.91585	2747.44	0.93016	2748.45	0.83406	2749.49	0.25119
					2278.99	0.92027	2762.87	0.91759	2761.87	0.92661	2762.86	0.82893	2763.95	0.25889
					2290.91	0.92077	2777.3	0.91168	2776.28	0.92892	2777.35	0.83522	2778.38	0.26428
					2302.93	0.91667	2791.8	0.91779	2790.75	0.92763	2791.85	0.83574	2792.8	0.26812
					2314.87	0.92274	2806.28	0.91743	2805.31	0.92931	2806.32	0.84262	2807.25	0.27011
					2326.87	0.91619	2820.74	0.91705	2819.76	0.93241	2820.71	0.84142	2821.75	0.27518
					2338.88	0.92799	2835.13	0.91338	2834.13	0.93438	2835.18	0.85142	2836.16	0.27687
					2350.8	0.92311	2849.64	0.91574	2848.62	0.93086	2849.64	0.85231	2850.65	0.28267
					2362.72	0.92201	2864.08	0.91881	2863.18	0.92927	2864.08	0.84936	2865.04	0.28694
					2374.66	0.91956	2878.58	0.92104	2877.58	0.93114	2878.63	0.85327	2879.65	0.2918
					2386.59	0.92334	2893.03	0.92007	2892.05	0.93997	2893.1	0.84622	2894.08	0.29671
					2398.5	0.92531	2907.43	0.92193	2906.59	0.93529	2907.51	0.85813	2908.6	0.29972
					2410.43	0.91485	2921.96	0.92212	2921.05	0.93621	2922.05	0.85268	2923.11	0.30605
					2422.42	0.9236	2936.43	0.9187	2935.45	0.93409	2936.49	0.85855	2937.6	0.31087
					2434.36	0.92572	2950.89	0.92258	2949.91	0.93384	2951.03	0.86216	2952.05	0.31204
					2446.41	0.93424	2965.43	0.92665	2964.36	0.93163	2965.48	0.85952	2966.48	0.31635
					2458.28	0.92764	2979.92	0.92532	2978.78	0.93591	2979.97	0.85808	2980.95	0.32208
					2470.33	0.92662	2994.36	0.92396	2993.34	0.936	2994.38	0.86173	2995.54	0.32702
					2482.22	0.92552	3008.89	0.93197	3007.8	0.93445	3008.91	0.86644	3009.91	0.32994
					2494.1	0.92608	3023.44	0.92437	3022.29	0.93815	3023.43	0.86611	3024.37	0.33391
					2506.01	0.92546	3037.85	0.92599	3036.74	0.9338	3037.89	0.86669	3038.82	0.337
					2517.95	0.92771	3052.4	0.92845	3051.21	0.9338	3052.45	0.86672	3053.22	0.34658
					2530	0.92984	3066.87	0.92874	3065.74	0.93676	3066.89	0.87511	3067.91	0.34967
					2541.96	0.92136	3081.24	0.93218	3080.16	0.93428	3081.27	0.86853	3082.42	0.35242
					2553.86	0.93544	3095.63	0.92662	3094.64	0.93756	3095.68	0.87894	3096.88	0.35776
					2565.86	0.92707	3110.09	0.92622	3109.07	0.93581	3110.25	0.8719	3111.34	0.35922
					2577.75	0.93551	3124.62	0.92973	3123.52	0.93681	3124.61	0.87671	3125.8	0.36267
					2589.62	0.9347	3139.04	0.93096	3137.9	0.94129	3139.1	0.87716	3140.23	0.36516
					2601.54	0.93038	3153.48	0.93347	3152.4	0.93925	3153.56	0.87788	3154.65	0.37083
					2613.44	0.92905	3168.02	0.93009	3166.8	0.94158	3168.03	0.87838	3169.06	0.37378
					2625.33	0.92427	3182.48	0.92885	3181.24	0.94087	3182.51	0.8838	3183.52	0.38221
					2637.26	0.92902	3196.93	0.92701	3195.68	0.93998	3197	0.87888	3197.95	0.38279
					2649.25	0.93288	3211.48	0.93428	3210.11	0.93997	3211.56	0.88586	3212.38	0.38729
					2661.19	0.92943	3225.99	0.92733	3224.55	0.93461	3226.02	0.88664	3226.86	0.38925
					2673.1	0.93852	3240.45	0.93442	3239.02	0.93883	3240.43	0.88666	3241.26	0.39334
					2685.05	0.92966	3254.9	0.92762	3253.45	0.94344	3254.9	0.885	3255.75	0.40053
					2696.97	0.93769	3269.33	0.93105	3267.89	0.93686	3269.36	0.89019	3270.16	0.40178
					2708.86	0.93654	3283.8	0.93473	3282.3	0.94247	3283.9	0.89268	3284.6	0.41017
					2720.75	0.92998	3298.41	0.93766	3296.84	0.94139	3298.46	0.89397	3299.03	0.41226
					2732.64	0.92867	3312.84	0.9309	3311.3	0.94204	3312.85	0.89571	3313.69	0.41489
					2744.55	0.93028	3327.29	0.93383	3325.74	0.94124	3327.38	0.89591	3328.26	0.41903
					2756.47	0.93643	3341.75	0.93619	3340.2	0.94146	3341.72	0.89316	3342.7	0.42122
					2768.45	0.93444	3356.18	0.93248	3354.61	0.94344	3356.2	0.89827	3357.13	0.42664
					2780.39	0.9294	3370.62	0.93444	3369.08	0.94216	3370.62	0.90339	3371.7	0.42988
					2792.42	0.93657	3385.03	0.93521	3383.49	0.94608	3385.07	0.89512	3386.15	0.43486
					2804.32	0.93393	3399.47	0.93552	3397.95	0.94629	3399.52	0.89894	3400.61	0.43818
					2816.32	0.93617	3413.96	0.93266	3412.38	0.94432	3413.97	0.90348	3415.06	0.44455
					2828.2	0.93903	3428.41	0.93609	3426.93	0.94543	3428.5	0.90019	3429.46	0.44638
					2840.13	0.93819	3442.95	0.93822	3441.39	0.94424	3442.95	0.90467	3444	0.45373
					2852.01	0.93694	3457.36	0.93673	3455.81	0.9437	3457.37	0.89785	3458.44	0.45521
					2863.98	0.9354	3471.8	0.93458	3470.24	0.94369	3471.79	0.90383	3472.88	0.45738
					2875.93	0.93613	3486.25	0.93364	3484.67	0.94543	3486.26	0.90681	3487.34	0.4614
					2887.85	0.94622	3500.69	0.93376	3499.11	0.94415	3500.67	0.90432	3501.73	0.46515
					2899.81	0.93826	3515.11	0.93442	3513.58	0.94484	3515.14	0.91421	3516.33	0.46801
					2911.75	0.94313	3529.65	0.93459	3528.13	0.94476	3529.67	0.90121	3530.82	0.47237
					2923.6	0.94054	3544.11	0.93256	3542.52	0.94931	3544.14	0.9163	3545.28	0.47667
					2935.55	0.93579	3558.56	0.93491	3556.96	0.94672	3558.56	0.91388	3559.76	0.47714
					2947.49	0.94353	3573.01	0.93414	3571.42	0.94072	3573	0.90484	3574.26	0.48407
					2959.39	0.94046	3587.46	0.93353	3585.84	0.94557	3587.47	0.91541	3588.71	0.48745
					2971.48	0.94787	3601.89	0.9383	3600.38	0.94565	3601.9	0.91157	3603.14	0.4945
					2983.51	0.94561	3616.43	0.93917	3614.89	0.94361	3616.49	0.90991	3617.62	0.49277
					2995.4	0.94498	3630.9	0.93863	3629.42	0.94882	3631.11	0.91858	3632	0.49845
					3007.25	0.93934	3645.52	0.93582	3643.85	0.94535	3645.57	0.91338	3646.46	0.49736
					3019.2	0.93933	3660.06	0.94207	3658.25	0.94594	3660.07	0.91708	3660.89	0.50063
					3031.12	0.93781	3674.6	0.93874	3672.71	0.94941	3674.68	0.91209	3675.32	0.51023
					3043.24	0.94217	3689.11	0.9432	3687.16	0.94542	3689.17	0.91878	3689.78	0.51065
					3055.18	0.94957	3703.56	0.93894	3701.61	0.9423	3703.57	0.92421	3704.23	0.5176
					3067.1	0.946	3718	0.93818	3716.04	0.94921	3718.04	0.92247	3718.67	0.51957
					3079.04	0.94533	3732.46	0.94429	3730.43	0.94975	3732.53	0.92259	3733.11	0.51845
					3090.92	0.94325	3746.85	0.94707	3744.92	0.94719	3746.94	0.92353	3747.7	0.5287
					3102.81	0.94136	3761.29	0.942	3759.45	0.94645	3761.35	0.92184	3762.26	0.52619
					3114.74	0.94397	3775.74	0.94828	3773.9	0.94699	3775.76	0.92389	3776.7	0.53621
					3126.62	0.94201	3790.13	0.95171	3788.32	0.94891	3790.24	0.92628	3791.32	0.53528
					3138.52	0.94261	3804.63	0.94544	3802.76	0.94944	3804.62	0.91787	3805.76	0.53802
					3150.45	0.94154	3819.07	0.94158	3817.33	0.94782	3819.14	0.92152	3820.2	0.54053
					3162.44	0.93621	3833.62	0.94387	3831.73	0.9455	3833.67	0.92889	3834.64	0.54625
					3174.34	0.9475	3848.16	0.94539	3846.15	0.9521	3848.16	0.92461	3849.13	0.55158
					3186.25	0.94394	3862.64	0.94608	3860.64	0.95115	3862.72	0.9274	3863.65	0.55703
					3198.13	0.94203	3877.13	0.95002	3875.01	0.95098	3877.18	0.93029	3878.09	0.55597
					3210.03	0.95043	3891.58	0.9461	3889.49	0.94752	3891.63	0.92428	3892.51	0.56078
					3222.02	0.93887	3906.06	0.94542	3903.94	0.95367	3906.08	0.92775	3906.95	0.56201
					3234.02	0.95159	3920.6	0.94442	3918.35	0.9524	3920.63	0.92973	3921.34	0.56834
					3245.96	0.94931	3935.05	0.95029	3932.8	0.94981	3935.06	0.92807	3935.81	0.57054
					3257.87	0.9466	3949.57	0.95363	3947.25	0.95086	3949.59	0.93332	3950.26	0.56999
					3269.83	0.94747	3964.01	0.94633	3961.67	0.95528	3964.06	0.93426	3964.79	0.57745
					3281.8	0.94733	3978.42	0.95193	3976.1	0.95423	3978.49	0.93305	3979.26	0.57763
					3293.75	0.94483	3992.89	0.94958	3990.53	0.95186	3992.95	0.93695	3993.74	0.5821
					3305.67	0.94796	4007.34	0.95347	4004.97	0.95128	4007.38	0.92621	4008.13	0.58282
					3317.56	0.94787	4021.79	0.94747	4019.43	0.9502	4021.77	0.93659	4022.67	0.58753
					3329.54	0.95413	4036.18	0.95004	4033.8	0.9546	4036.22	0.93903	4037.12	0.59196
					3341.54	0.9535	4050.66	0.95641	4048.23	0.9523	4050.69	0.93759	4051.58	0.59108
					3353.44	0.94639	4065.09	0.95021	4062.66	0.95602	4065.08	0.93368	4066.04	0.59632
					3365.5	0.95271	4079.56	0.95143	4077.06	0.956	4079.58	0.93252	4080.57	0.60251
					3377.42	0.95136	4093.96	0.94917	4091.51	0.95529	4094.03	0.93925	4094.96	0.60298
					3389.37	0.94384	4108.45	0.94739	4105.96	0.9526	4108.45	0.93964	4109.43	0.60897
					3401.3	0.94857	4122.96	0.95228	4120.55	0.95911	4122.98	0.94111	4123.98	0.61163
					3413.19	0.9484	4137.37	0.9499	4134.97	0.95427	4137.41	0.94207	4138.42	0.61508
					3425.19	0.94589	4151.85	0.95031	4149.4	0.95811	4151.87	0.94505	4152.99	0.61704
					3437.1	0.94975	4166.24	0.9449	4163.83	0.95554	4166.26	0.94241	4167.42	0.62181
					3449	0.95118	4180.72	0.94962	4178.32	0.95722	4180.73	0.94374	4181.81	0.61927
					3461.01	0.9479	4195.13	0.95414	4192.73	0.95554	4195.14	0.9411	4196.3	0.61774
					3472.91	0.95559	4209.52	0.94968	4207.14	0.95816	4209.57	0.94006	4210.67	0.62682
					3484.79	0.95832	4223.93	0.9544	4221.56	0.95347	4224	0.9443	4225.11	0.62992
					3496.78	0.95528	4238.37	0.95294	4236.12	0.95373	4238.4	0.94404	4239.57	0.63726
					3508.85	0.95086	4252.78	0.9476	4250.54	0.95405	4252.8	0.94288	4254.01	0.63574
					3520.72	0.94733	4267.28	0.95532	4264.99	0.95484	4267.28	0.94289	4268.47	0.64521
					3532.65	0.95342	4281.69	0.94984	4279.41	0.96041	4281.71	0.94928	4282.87	0.63845
					3544.57	0.94256	4296.15	0.94219	4293.88	0.95796	4296.16	0.94742	4297.38	0.64561
					3556.53	0.94804	4310.58	0.95918	4308.29	0.96003	4310.63	0.94836	4311.78	0.64827
					3568.44	0.95824	4325.15	0.95443	4322.73	0.95602	4325.14	0.94564	4326.24	0.65036
					3580.32	0.95814	4339.58	0.95657	4337.18	0.95545	4339.61	0.94784	4340.64	0.65343
					3592.27	0.94953	4353.99	0.94945	4351.61	0.95577	4354.06	0.94389	4355.1	0.64984
					3604.17	0.95509	4368.42	0.95431	4366.08	0.95507	4368.44	0.94801	4369.57	0.65901
					3616.07	0.94873	4382.88	0.9533	4380.54	0.9596	4382.96	0.94586	4384.08	0.66035
					3627.99	0.95183	4397.3	0.95109	4394.96	0.95454	4397.37	0.95001	4398.49	0.66075
					3639.9	0.94978	4411.79	0.9517	4409.43	0.95603	4411.79	0.95214	4412.94	0.66255
					3651.86	0.96016	4426.24	0.95882	4423.83	0.95978	4426.27	0.94661	4427.47	0.66757
					3663.74	0.95592	4440.65	0.95858	4438.28	0.95745	4440.65	0.9494	4442.18	0.67081
					3675.68	0.94836	4455.12	0.95651	4452.69	0.95581	4455.14	0.95153	4456.59	0.674
					3687.58	0.95887	4469.52	0.95623	4467.13	0.95906	4469.57	0.95215	4471.06	0.67671
					3699.46	0.96029	4483.94	0.95418	4481.68	0.95924	4483.99	0.94754	4485.56	0.68156
					3711.39	0.95734	4498.39	0.95787	4496.1	0.96333	4498.46	0.95639	4500.05	0.68629
					3723.29	0.95735	4512.84	0.95592	4510.53	0.95589	4512.9	0.95452	4514.62	0.68525
					3735.16	0.95687	4527.28	0.95782	4524.97	0.95991	4527.44	0.95147	4529.01	0.68975
					3747.1	0.95515	4541.85	0.9562	4539.43	0.96027	4541.88	0.95646	4543.46	0.69607
					3759.14	0.95918	4556.38	0.95771	4553.88	0.96206	4556.38	0.9568	4557.92	0.69499
					3771.14	0.94937	4570.82	0.96256	4568.31	0.96034	4570.84	0.94807	4572.42	0.69095
					3783.16	0.9483	4585.29	0.95398	4582.7	0.9616	4585.27	0.9576	4586.87	0.69864
					3795.12	0.95294	4599.73	0.95772	4597.21	0.95489	4599.71	0.95322	4601.33	0.69873
					3807.06	0.958	4614.09	0.95684	4611.66	0.95703	4614.22	0.95356	4615.73	0.70287
					3819.01	0.95117	4628.58	0.95882	4626.07	0.95959	4628.64	0.96086	4630.16	0.70624
					3830.99	0.95094	4643.06	0.95613	4640.5	0.96196	4643.04	0.95891	4644.64	0.71166
					3842.92	0.95959	4657.46	0.95918	4654.95	0.96393	4657.5	0.96183	4659.03	0.71473
					3854.84	0.95749	4671.94	0.96084	4669.39	0.9612	4671.95	0.9552	4673.46	0.7144
					3866.83	0.9506	4686.37	0.96371	4683.81	0.96453	4686.4	0.95396	4687.97	0.7168
					3878.76	0.95725	4700.83	0.95792	4698.3	0.96027	4700.8	0.95708	4702.35	0.71945
					3890.66	0.95389	4715.26	0.96224	4712.89	0.95794	4715.29	0.96021	4716.81	0.72373
					3902.54	0.96422	4729.68	0.96297	4727.35	0.95952	4729.7	0.95973	4731.39	0.72244
					3914.46	0.95914	4744.12	0.96557	4741.78	0.96405	4744.14	0.95434	4745.81	0.72238
					3926.35	0.96069	4758.54	0.9623	4756.24	0.95982	4758.62	0.95658	4760.22	0.73141
					3938.28	0.96587	4772.96	0.96449	4770.68	0.96177	4773.01	0.96172	4774.68	0.73189
					3950.22	0.9659	4787.45	0.96444	4785.13	0.96278	4787.55	0.95855	4789.14	0.73139
					3962.18	0.96821	4802	0.96372	4799.53	0.96155	4802.03	0.96094	4803.57	0.73177
					3974.04	0.96276	4816.39	0.96129	4814.09	0.95896	4816.44	0.95981	4817.99	0.73777
					3985.94	0.95761	4830.87	0.96499	4828.58	0.95704	4830.87	0.96139	4832.45	0.73748
					3997.83	0.95256	4845.29	0.95895	4842.97	0.96083	4845.3	0.95553	4846.96	0.74171
					4009.81	0.9636	4859.7	0.96253	4857.46	0.95863	4859.75	0.96652	4861.46	0.74835
					4021.65	0.96618	4874.19	0.9664	4871.88	0.96266	4874.2	0.96058	4875.96	0.74644
					4033.56	0.96444	4888.61	0.96351	4886.39	0.96385	4888.63	0.96713	4890.41	0.74875
					4045.47	0.96111	4903.15	0.96202	4900.88	0.95927	4903.2	0.96026	4904.84	0.74829
					4057.41	0.96401	4917.7	0.96378	4915.41	0.96438	4917.73	0.96245	4919.32	0.74983
					4069.26	0.96009	4932.15	0.96681	4929.8	0.9659	4932.2	0.97004	4933.74	0.75644
					4081.18	0.95742	4946.55	0.97185	4944.31	0.96441	4946.61	0.96417	4948.19	0.75448
					4093.15	0.9657	4961.03	0.96749	4958.81	0.9605	4961.05	0.96218	4962.6	0.76201
					4105.15	0.95834	4975.44	0.96219	4973.32	0.96468	4975.56	0.96646	4977.22	0.76488
					4117.11	0.9649	4989.91	0.96467	4987.8	0.96948	4989.92	0.9658	4991.59	0.7635
					4129.01	0.96231	5004.38	0.96565	5002.24	0.96273	5004.42	0.96628	5006.14	0.76226
					4140.97	0.96578	5018.76	0.95826	5016.65	0.96363	5018.79	0.95941	5020.57	0.76423
					4152.8	0.95961	5033.19	0.96685	5031.11	0.96929	5033.17	0.96676	5035.08	0.76678
					4164.71	0.96671	5047.62	0.96396	5045.6	0.96438	5047.63	0.9598	5049.45	0.77159
					4176.77	0.95935	5062.08	0.96546	5060.19	0.96131	5062.09	0.96448	5063.9	0.77776
					4188.74	0.96307	5076.46	0.96858	5074.65	0.96058	5076.5	0.96532	5078.33	0.77802
					4200.69	0.96482	5090.93	0.96346	5089.08	0.96892	5091.01	0.96543	5092.79	0.77438
					4212.61	0.96237	5105.46	0.96456	5103.74	0.96278	5105.51	0.96975	5107.37	0.77913
					4224.56	0.9651	5120	0.96761	5118.24	0.96904	5120	0.96436	5121.77	0.78254
					4236.52	0.95985	5134.42	0.96474	5132.71	0.96396	5134.45	0.966	5136.25	0.78452
					4248.48	0.96243	5148.87	0.96547	5147.13	0.95896	5148.86	0.96342	5150.62	0.78246
					4260.42	0.968	5163.29	0.96061	5161.59	0.96538	5163.29	0.96602	5165.08	0.78806
					4272.41	0.96258	5177.74	0.96889	5176.09	0.96613	5177.8	0.97485	5179.53	0.79295
					4284.26	0.96349	5192.3	0.97108	5190.54	0.95936	5192.34	0.96577	5193.96	0.79185
					4296.21	0.96773	5206.84	0.96891	5204.96	0.9638	5206.85	0.96912	5208.41	0.79477
					4308.1	0.96127	5221.23	0.96609	5219.44	0.96414	5221.25	0.96847	5222.85	0.79821
					4320.15	0.96313	5235.62	0.96768	5233.99	0.96672	5235.65	0.96733	5237.3	0.80015
					4332.1	0.96372	5250.11	0.96765	5248.43	0.96755	5250.1	0.9749	5251.74	0.79571
					4343.99	0.96504	5264.58	0.97259	5262.88	0.96418	5264.63	0.96848	5266.14	0.7977
					4355.95	0.96084	5279.02	0.97477	5277.28	0.96858	5279.08	0.97736	5280.59	0.80457
					4367.79	0.96511	5293.66	0.96645	5291.68	0.96463	5293.71	0.96853	5295.08	0.80527
					4379.75	0.96463	5308.11	0.96793	5306.21	0.96799	5308.17	0.96405	5309.53	0.80335
					4391.69	0.96705	5322.53	0.97034	5320.63	0.96488	5322.56	0.97298	5323.93	0.81183
					4403.63	0.96583	5336.96	0.96858	5335.06	0.96666	5337.01	0.96982	5338.48	0.81123
					4415.56	0.9722	5351.44	0.97312	5349.48	0.97218	5351.48	0.9714	5353.08	0.81866
					4427.43	0.97053	5365.89	0.97069	5363.93	0.96784	5365.93	0.96939	5367.61	0.81319
					4439.38	0.96723	5380.39	0.97448	5378.5	0.96911	5380.4	0.9677	5382.01	0.81978
					4451.26	0.97313	5394.86	0.97415	5392.92	0.96828	5394.87	0.97354	5396.44	0.81998
					4463.28	0.96861	5409.3	0.97062	5407.33	0.96525	5409.35	0.96998	5410.93	0.82282
					4475.24	0.96646	5423.83	0.97247	5421.84	0.96649	5423.88	0.97123	5425.38	0.82554
					4487.19	0.96705	5438.25	0.97239	5436.27	0.96844	5438.31	0.9696	5439.77	0.82039
					4499.01	0.97109	5452.7	0.97218	5450.77	0.96089	5452.87	0.97466	5454.24	0.8246
					4510.95	0.96899	5467.27	0.96866	5465.24	0.95753	5467.31	0.97326	5468.67	0.82829
					4522.84	0.97364	5481.74	0.974	5479.78	0.96557	5481.82	0.97214	5483.2	0.82801
					4534.8	0.97636	5496.31	0.97262	5494.25	0.96446	5496.28	0.96714	5497.67	0.83316
					4546.77	0.97008	5510.69	0.97225	5508.76	0.96319	5510.85	0.97193	5512.23	0.83386
					4558.68	0.97198	5525.25	0.97032	5523.19	0.96826	5525.26	0.96679	5526.66	0.82713
					4570.58	0.96524	5539.72	0.97592	5537.62	0.96357	5539.72	0.97308	5541.07	0.82758
					4582.43	0.97314	5554.12	0.97365	5552.18	0.96561	5554.15	0.97567	5555.54	0.83374
					4594.34	0.9735	5568.57	0.97514	5566.64	0.96868	5568.62	0.96921	5569.94	0.83798
					4606.3	0.9732	5583.06	0.97693	5581.18	0.96671	5583.05	0.97006	5584.4	0.84181
					4618.19	0.96694	5597.47	0.97487	5595.59	0.96884	5597.52	0.97714	5598.79	0.84096
					4630.1	0.97304	5612	0.97009	5610.03	0.96569	5612.03	0.97252	5613.25	0.84254
					4642.02	0.97279	5626.47	0.97445	5624.47	0.96783	5626.64	0.98142	5627.7	0.84816
					4653.88	0.97358	5641.07	0.97271	5638.93	0.96822	5641.1	0.97674	5642.18	0.84557
					4665.8	0.97294	5655.52	0.96891	5653.31	0.96732	5655.57	0.97504	5656.81	0.84963
					4677.82	0.9698	5669.94	0.973	5667.83	0.96655	5669.99	0.97081	5671.3	0.85145
					4689.76	0.97838	5684.33	0.97847	5682.22	0.96358	5684.42	0.97767	5685.73	0.85176
					4701.7	0.97246	5698.93	0.97401	5696.69	0.96866	5698.96	0.97904	5700.14	0.853
					4713.59	0.96813	5713.3	0.96893	5711.09	0.96897	5713.35	0.97273	5714.54	0.8516
					4725.51	0.96399	5727.72	0.97693	5725.56	0.9646	5727.75	0.97149	5729.04	0.85897
					4737.44	0.97073	5742.15	0.97437	5739.99	0.96602	5742.2	0.97696	5743.6	0.85911
					4749.37	0.9791	5756.59	0.97134	5754.43	0.97283	5756.66	0.97262	5758.04	0.8536
					4761.29	0.97404	5771.29	0.97741	5768.85	0.96301	5771.32	0.97685	5772.44	0.86125
					4773.23	0.97484	5785.7	0.97521	5783.27	0.9628	5785.71	0.9735	5786.86	0.86758
					4785.19	0.97649	5800.13	0.97297	5797.66	0.96504	5800.16	0.97399	5801.42	0.86426
					4797.14	0.97195	5814.56	0.97234	5812.25	0.96883	5814.61	0.97221	5815.95	0.86302
					4809.18	0.97076	5829.07	0.97704	5826.61	0.96733	5829.06	0.97783	5830.57	0.86716
					4821.19	0.97452	5843.48	0.97288	5841.07	0.97244	5843.52	0.9804	5844.97	0.86979
					4833.09	0.97023	5857.92	0.97562	5855.53	0.96762	5858	0.97186	5859.35	0.86602
					4844.96	0.97747	5872.32	0.97973	5869.97	0.96562	5872.35	0.97992	5873.86	0.86952
					4856.93	0.97779	5886.86	0.979	5884.38	0.96453	5886.91	0.97233	5888.41	0.8664
					4868.87	0.97667	5901.33	0.97201	5898.83	0.96642	5901.35	0.97812	5902.79	0.86997
					4880.77	0.98144	5915.76	0.97705	5913.25	0.96984	5915.78	0.97826	5917.37	0.87238
					4892.68	0.97319	5930.2	0.97606	5927.68	0.97076	5930.21	0.98101	5931.79	0.87772
					4904.55	0.97681	5944.65	0.97876	5942.13	0.97134	5944.66	0.97593	5946.4	0.88344
					4916.49	0.97037	5959.08	0.9732	5956.61	0.96945	5959.07	0.97612	5960.81	0.87965
					4928.43	0.97486	5973.48	0.97491	5971	0.96856	5973.55	0.97148	5975.24	0.88178
					4940.39	0.97928	5987.93	0.97444	5985.46	0.96942	5987.96	0.97754	5989.71	0.8784
					4952.42	0.97275	6002.37	0.97688	5999.88	0.9705	6002.41	0.97754	6004.1	0.88272
					4964.45	0.97392	6016.83	0.97582	6014.35	0.97287	6016.88	0.97504	6018.55	0.87786
					4976.31	0.96966	6031.33	0.97368	6028.75	0.97192	6031.4	0.97815	6032.99	0.87661
					4988.3	0.97632	6045.93	0.97915	6043.19	0.96972	6045.94	0.97671	6047.44	0.8894
					5000.26	0.97509	6060.34	0.97762	6057.65	0.96933	6060.39	0.97486	6061.86	0.88874
					5012.22	0.97578	6074.77	0.97901	6072.05	0.97361	6074.82	0.97877	6076.31	0.88439
					5024.24	0.97725	6089.22	0.97732	6086.63	0.97161	6089.25	0.98357	6090.8	0.89002
					5036.1	0.97147	6103.68	0.9776	6101.04	0.96716	6103.71	0.97702	6105.29	0.88955
					5048.04	0.97418	6118.07	0.9771	6115.47	0.97525	6118.1	0.97898	6119.76	0.88838
					5059.96	0.9797	6132.55	0.97951	6129.93	0.97475	6132.59	0.98825	6134.17	0.89033
					5071.85	0.97721	6146.98	0.97754	6144.36	0.97778	6147.05	0.97775	6148.73	0.88898
					5083.7	0.97985	6161.41	0.9801	6158.79	0.96666	6161.44	0.98659	6163.21	0.89356
					5095.62	0.97544	6175.88	0.97916	6173.45	0.97622	6175.92	0.98191	6177.61	0.89726
					5107.54	0.97619	6190.33	0.97939	6187.93	0.97446	6190.33	0.98728	6192.25	0.89405
					5119.47	0.97556	6204.73	0.9773	6202.33	0.97113	6204.76	0.98003	6206.71	0.89895
					5131.46	0.97809	6219.2	0.98288	6216.83	0.97082	6219.21	0.98284	6221.14	0.89943
					5143.34	0.97775	6233.66	0.98037	6231.19	0.9732	6233.65	0.97504	6235.59	0.89964
					5155.25	0.97729	6248.19	0.98112	6245.7	0.97152	6248.2	0.98309	6250.03	0.89948
					5167.16	0.98306	6262.67	0.97618	6260.11	0.97325	6262.72	0.98147	6264.68	0.89529
					5179.07	0.97817	6277.18	0.97704	6274.6	0.97318	6277.22	0.98129	6279.13	0.89932
					5191.04	0.97462	6291.59	0.97762	6289.13	0.97716	6291.69	0.97945	6293.61	0.90268
					5202.98	0.97364	6306.08	0.98027	6303.52	0.97315	6306.09	0.98446	6308.11	0.90608
					5214.94	0.9876	6320.5	0.97828	6317.99	0.97112	6320.57	0.97796	6322.54	0.90747
					5226.88	0.97899	6335.05	0.98355	6332.37	0.97175	6335.05	0.97872	6337	0.90327
					5238.77	0.97692	6349.48	0.97737	6346.83	0.97858	6349.52	0.98244	6351.46	0.90643
					5250.66	0.97058	6363.89	0.98585	6361.29	0.97304	6363.95	0.9833	6365.91	0.90976
					5262.59	0.97766	6378.38	0.97615	6375.7	0.97727	6378.41	0.98845	6380.44	0.90937
					5274.53	0.97934	6392.71	0.97734	6390.16	0.97728	6392.78	0.9804	6394.99	0.90943
					5286.41	0.98741	6407.2	0.98157	6404.59	0.97178	6407.24	0.98219	6409.5	0.91108
					5298.36	0.97877	6421.72	0.98264	6419.04	0.97451	6421.72	0.9792	6423.97	0.91496
					5310.24	0.97741	6436.1	0.98159	6433.49	0.97311	6436.14	0.98261	6438.51	0.91355
					5322.15	0.98159	6450.55	0.98535	6447.88	0.97191	6450.54	0.9826	6452.94	0.91382
					5334.08	0.98123	6464.96	0.98196	6462.35	0.97273	6465.03	0.97917	6467.4	0.91562
					5346.02	0.98215	6479.44	0.9791	6476.82	0.97484	6479.48	0.98518	6481.95	0.91693
					5357.99	0.97805	6493.96	0.98386	6491.24	0.97415	6494.02	0.98725	6496.36	0.92151
					5369.96	0.98259	6508.4	0.98386	6505.68	0.97607	6508.43	0.98918	6510.89	0.9187
					5381.96	0.98716	6522.84	0.98275	6520.12	0.97378	6522.88	0.98203	6525.5	0.92776
					5393.94	0.98405	6537.31	0.98102	6534.64	0.97818	6537.31	0.97947	6539.93	0.92311
					5405.84	0.982	6551.71	0.9844	6549.2	0.97053	6551.75	0.9873	6554.39	0.92204
					5417.75	0.98819	6566.25	0.9858	6563.66	0.97447	6566.31	0.98168	6568.8	0.92291
					5429.63	0.98134	6580.75	0.98371	6578.09	0.97476	6580.73	0.98093	6583.15	0.92414
					5441.57	0.97663	6595.14	0.98526	6592.52	0.97019	6595.21	0.98105	6597.62	0.93131
					5453.45	0.9791	6609.72	0.98733	6606.95	0.97489	6609.75	0.9874	6612.05	0.92797
					5465.38	0.9871	6624.14	0.98457	6621.43	0.97622	6624.13	0.98912	6626.44	0.92432
					5477.34	0.987	6638.58	0.98096	6635.84	0.97749	6638.72	0.98265	6640.82	0.92389
					5489.38	0.97521	6653.12	0.98262	6650.29	0.97578	6653.13	0.97925	6655.34	0.92937
					5501.3	0.9879	6667.54	0.97828	6664.7	0.97518	6667.6	0.98575	6669.82	0.92788
					5513.29	0.99035	6682.02	0.97911	6679.16	0.97393	6682.02	0.98232	6684.22	0.92714
					5525.23	0.9827	6696.42	0.98473	6693.57	0.97935	6696.46	0.98706	6698.67	0.92998
					5537.19	0.97955	6710.89	0.98294	6708.05	0.98063	6710.92	0.97988	6713.12	0.93142
					5549.08	0.97755	6725.32	0.98735	6722.64	0.97983	6725.38	0.9849	6727.6	0.93177
					5561.03	0.98242	6739.76	0.98273	6737.02	0.97259	6739.83	0.98433	6741.98	0.93179
					5572.88	0.98247	6754.18	0.98406	6751.48	0.96901	6754.21	0.98809	6756.55	0.93151
					5584.77	0.97865	6768.67	0.97932	6765.94	0.97493	6768.64	0.99603	6770.96	0.93487
					5596.7	0.98092	6783.06	0.98399	6780.34	0.97504	6783.07	0.98522	6785.41	0.93503
					5608.67	0.98961	6797.55	0.9861	6794.79	0.97528	6797.56	0.98576	6799.85	0.9358
					5620.65	0.97932	6811.92	0.98569	6809.22	0.97787	6811.99	0.9901	6814.41	0.93551
					5632.56	0.98307	6826.4	0.97886	6823.65	0.97308	6826.43	0.98759	6828.85	0.93454
					5644.42	0.98482	6840.81	0.98559	6838.11	0.97929	6840.87	0.98877	6843.28	0.94133
					5656.39	0.99005	6855.24	0.98206	6852.52	0.97759	6855.31	0.99101	6857.87	0.94146
					5668.38	0.98416	6869.73	0.98485	6866.95	0.97761	6869.72	0.98454	6872.25	0.93819
					5680.27	0.98472	6884.17	0.98667	6881.52	0.98054	6884.19	0.98998	6886.68	0.94055
					5692.21	0.98638	6898.6	0.98923	6895.97	0.97817	6898.63	0.98901	6901.15	0.9378
					5704.18	0.98018	6913.08	0.9869	6910.39	0.97995	6913.07	0.99	6915.56	0.94579
					5716.11	0.9896	6927.61	0.9871	6924.96	0.97551	6927.6	0.98224	6930.04	0.94253
					5728.12	0.98248	6942.03	0.98633	6939.37	0.97775	6942.04	0.9863	6944.46	0.94405
					5740.08	0.98258	6956.54	0.98173	6953.81	0.97449	6956.55	0.98812	6958.92	0.95027
					5751.99	0.98206	6971	0.98897	6968.23	0.97869	6971.06	0.98032	6973.33	0.94554
					5763.89	0.98917	6985.41	0.98211	6982.68	0.97895	6985.43	0.97665	6987.78	0.95217
					5775.85	0.9852	6999.88	0.98332	6997.16	0.97814	6999.94	0.98512	7002.25	0.94575
					5787.77	0.98322	7014.29	0.98639	7011.55	0.97797	7014.36	0.99111	7016.68	0.94457
					5799.68	0.99144	7028.75	0.98682	7026.01	0.97533	7028.79	0.9891	7031.15	0.94971
					5811.56	0.9808	7043.18	0.99081	7040.45	0.97871	7043.23	0.99105	7045.52	0.94698
					5823.5	0.98511	7057.63	0.99358	7054.91	0.97684	7057.64	0.98753	7060.01	0.94605
					5835.49	0.98649	7072.04	0.98558	7069.43	0.9827	7072.09	0.99257	7074.48	0.94178
					5847.39	0.98865	7086.51	0.99063	7083.88	0.97611	7086.51	0.9831	7088.95	0.95212
					5859.31	0.989	7100.95	0.98797	7098.29	0.97572	7100.94	0.98996	7103.43	0.95374
					5871.21	0.98777	7115.4	0.98923	7112.7	0.97545	7115.4	0.98668	7117.88	0.94686
					5883.15	0.9858	7129.84	0.98963	7127.11	0.97435	7129.85	0.98412	7132.29	0.95357
					5895.17	0.98375	7144.26	0.98681	7141.54	0.98184	7144.31	0.98921	7146.76	0.95306
					5907.19	0.98398	7158.71	0.9876	7155.98	0.97937	7158.74	0.98958	7161.26	0.95483
					5919.17	0.98332	7173.17	0.99087	7170.52	0.97689	7173.18	0.98838	7175.71	0.95208
					5931.02	0.98912	7187.68	0.98792	7184.98	0.97665	7187.7	0.99132	7190.16	0.95484
					5942.92	0.9884	7202.2	0.99047	7199.38	0.97785	7202.25	0.98516	7204.57	0.95422
					5954.8	0.98296	7216.77	0.99049	7213.88	0.98392	7216.92	0.99461	7219.02	0.95467
					5966.72	0.98725	7231.3	0.99636	7228.41	0.97987	7231.37	0.99625	7233.61	0.95608
					5978.75	0.98899	7245.75	0.98677	7242.8	0.98137	7245.78	0.98705	7248.02	0.95393
					5990.71	0.98876	7260.18	0.9845	7257.33	0.98268	7260.22	0.99331	7262.46	0.96023
					6002.64	0.98343	7274.69	0.9907	7271.72	0.97882	7274.76	0.98879	7276.87	0.95804
					6014.54	0.99324	7289.14	0.98994	7286.14	0.98214	7289.2	0.99184	7291.38	0.95503
					6026.47	0.98691	7303.6	0.99593	7300.54	0.97923	7303.64	0.99236	7305.88	0.95909
					6038.44	0.98828	7318.01	0.98867	7315.13	0.98247	7318.07	0.99061	7320.32	0.95568
					6050.44	0.99239	7332.5	0.99809	7329.56	0.98251	7332.54	0.9879	7334.91	0.96283
					6062.35	0.98355	7346.93	0.99088	7343.99	0.97782	7346.92	0.98477	7349.48	0.95719
					6074.21	0.98824	7361.4	0.98562	7358.41	0.97473	7361.41	0.98913	7363.89	0.96048
					6086.19	0.98633	7375.91	0.99158	7372.86	0.98651	7375.95	0.98487	7378.27	0.9625
					6098.1	0.98898	7390.32	0.99257	7387.31	0.98	7390.38	0.9882	7392.77	0.95854
					6110.16	0.99296	7404.82	0.99171	7401.74	0.98133	7404.81	0.98339	7407.22	0.96528
					6122.17	0.99354	7419.21	0.99218	7416.19	0.97764	7419.22	0.99263	7421.67	0.96255
					6134.16	0.98747	7433.64	0.99065	7430.63	0.97527	7433.67	0.98781	7436.05	0.96553
					6146.09	0.9891	7448.09	0.98765	7445.03	0.97413	7448.11	0.99089	7450.56	0.96279
					6158.04	0.98404	7462.59	0.98655	7459.46	0.98407	7462.59	0.98714	7465.04	0.96157
					6169.88	0.99459	7476.97	0.98897	7473.93	0.98657	7477	0.99412	7479.47	0.963
					6181.81	0.99259	7491.42	0.99085	7488.32	0.98631	7491.43	0.98652	7494.08	0.9661
					6193.69	0.98877	7505.84	0.99082	7502.73	0.97314	7505.88	0.99041	7508.47	0.96383
					6205.55	0.98599	7520.29	0.99017	7517.26	0.97931	7520.28	0.9935	7522.9	0.96597
					6217.48	0.98662	7534.72	0.98831	7531.7	0.98581	7534.76	0.98856	7537.35	0.96312
					6229.4	0.98996	7549.17	0.9956	7546.13	0.98286	7549.19	0.99399	7551.82	0.96758
					6241.29	0.99334	7563.68	0.99123	7560.65	0.98467	7563.74	0.9924	7566.22	0.96124
					6253.25	0.9921	7578.13	0.99027	7575.13	0.9788	7578.17	0.99128	7580.69	0.96799
					6265.18	0.98661	7592.56	0.99327	7589.59	0.98258	7592.61	0.99019	7595.09	0.96734
					6277.08	0.99445	7607.14	0.99222	7604.01	0.9794	7607.16	0.99392	7609.7	0.97386
					6289.04	0.98729	7621.59	0.98863	7618.47	0.98081	7621.64	0.99001	7624.16	0.97204
					6300.89	0.99563	7636.02	0.99424	7632.88	0.97743	7636.03	0.99133	7638.57	0.966
					6312.83	0.98602	7650.46	0.99338	7647.31	0.98029	7650.46	0.99525	7653.01	0.97612
					6324.83	0.99389	7664.89	0.98535	7661.77	0.98117	7664.93	0.9876	7667.47	0.96782
					6336.7	0.99406	7679.32	0.98673	7676.22	0.98239	7679.36	0.98912	7681.96	0.97002
					6348.61	0.98639	7693.8	0.99669	7690.65	0.9767	7693.77	0.99043	7696.4	0.96513
					6360.67	0.99204	7708.2	0.99013	7705.07	0.9833	7708.23	0.99189	7710.82	0.97368
					6372.51	0.98473	7722.65	0.99223	7719.49	0.97919	7722.69	0.98432	7725.25	0.97058
					6384.43	0.99106	7737.22	0.98952	7733.99	0.98392	7737.32	0.99292	7739.69	0.97112
					6396.37	0.98352	7751.77	0.99032	7748.54	0.98363	7751.8	0.99266	7754.14	0.97406
					6408.25	0.99486	7766.22	0.99448	7762.95	0.97557	7766.19	0.98836	7768.57	0.9711
					6420.32	0.98725	7780.62	0.99685	7777.36	0.98708	7780.62	0.98982	7783.02	0.97879
					6432.27	0.98863	7795.07	0.99903	7791.84	0.98358	7795.12	0.99715	7797.46	0.97776
					6444.25	0.99489	7809.59	0.99729	7806.36	0.98163	7809.65	0.99589	7811.92	0.97377
					6456.18	0.99207	7824.16	0.99311	7820.79	0.97847	7824.25	0.99546	7826.32	0.97917
					6468.18	0.99461	7838.66	0.99574	7835.29	0.98019	7838.71	0.99275	7840.77	0.97263
					6480.06	0.99477	7853.11	0.98815	7849.7	0.9797	7853.14	0.9971	7855.2	0.97809
					6492	0.99735	7867.6	0.99192	7864.1	0.98519	7867.6	0.9933	7869.66	0.97143
					6503.92	0.98553	7882.12	0.98679	7878.57	0.98739	7882.13	0.99764	7884.1	0.97279
					6515.81	0.99269	7896.55	0.99004	7893.05	0.97998	7896.6	0.99515	7898.53	0.97949
					6527.77	0.98858	7911.01	0.99607	7907.56	0.98767	7911.01	0.99544	7912.96	0.97177
					6539.73	0.99124	7925.45	0.99187	7921.96	0.97877	7925.48	0.99815	7927.45	0.97726
					6551.59	0.99618	7939.87	0.98784	7936.41	0.98292	7939.89	0.99521	7941.89	0.97722
					6563.51	0.98499	7954.33	0.99169	7950.87	0.98077	7954.34	0.99623	7956.44	0.97327
					6575.42	0.99341	7968.78	0.99253	7965.26	0.97944	7968.8	0.99467	7970.95	0.97949
					6587.43	0.98501	7983.23	0.99044	7979.75	0.98009	7983.29	0.99084	7985.39	0.98229
					6599.35	0.98995	7997.64	0.9944	7994.15	0.98253	7997.74	0.99676	7999.88	0.97815
					6611.2	1.00003	8012.19	0.99048	8008.62	0.98316	8012.2	0.99323	8014.52	0.97429
					6623.12	0.99194	8026.64	0.99029	8023.15	0.98305	8026.79	0.99113	8028.89	0.98014
					6635.05	0.99223	8041.29	0.99358	8037.61	0.98197	8041.3	0.99574	8043.38	0.98026
					6646.98	0.99066	8055.7	0.99636	8052.04	0.98569	8055.73	0.99262	8057.82	0.98199
					6659.08	0.99341	8070.19	0.99323	8066.47	0.98107	8070.27	0.99088	8072.27	0.97461
					6670.9	0.99105	8084.72	0.99773	8080.94	0.982	8084.75	0.99428	8086.68	0.98282
					6682.91	0.99394	8099.17	0.99432	8095.37	0.98499	8099.22	0.99675	8101.1	0.98049
					6694.78	0.98826	8113.73	0.99441	8109.78	0.98573	8113.79	0.99354	8115.57	0.97897
					6706.74	0.98842	8128.23	0.99214	8124.21	0.98345	8128.24	0.99189	8129.98	0.98771
					6718.66	0.9922	8142.75	0.99198	8138.69	0.98355	8142.81	0.99901	8144.46	0.97996
					6730.59	0.99984	8157.25	0.9957	8153.1	0.98636	8157.27	0.99321	8158.85	0.98558
					6742.47	0.99299	8171.65	0.99829	8167.57	0.98359	8171.67	0.99685	8173.3	0.98188
					6754.39	0.98412	8186.11	0.9944	8182.01	0.98492	8186.14	0.99934	8187.71	0.98307
					6766.36	0.99211	8200.54	0.99919	8196.42	0.98384	8200.55	0.99335	8202.31	0.98269
					6778.32	0.99046	8215	0.99867	8210.86	0.98414	8215.02	0.99142	8216.74	0.98724
					6790.18	0.99143	8229.46	1.00224	8225.31	0.981	8229.49	0.99157	8231.18	0.98719
					6802.2	0.99324	8243.83	0.99443	8239.86	0.98462	8243.88	0.99847	8245.63	0.98463
					6814.18	0.99501	8258.3	0.99377	8254.35	0.98703	8258.36	0.99542	8260.04	0.97863
					6826.11	0.99507	8272.77	1.00074	8268.83	0.9824	8272.8	0.99214	8274.63	0.97879
					6838.06	0.99352	8287.17	1.00089	8283.25	0.98534	8287.24	0.9915	8289.19	0.98788
					6850.04	0.994	8301.63	0.99619	8297.66	0.98565	8301.65	0.99586	8303.72	0.98727
					6862.02	0.99151	8316.07	0.99473	8312.12	0.98318	8316.14	0.99708	8318.12	0.98813
					6874.04	0.99858	8330.51	1.00035	8326.57	0.9807	8330.54	0.99313	8332.6	0.98452
					6885.96	0.98758	8344.96	0.99194	8341.11	0.98247	8344.96	0.9976	8347.05	0.98486
					6897.81	0.98644	8359.41	0.99553	8355.55	0.98658	8359.4	1.00043	8361.48	0.98651
					6909.73	0.98771	8373.84	0.99359	8369.98	0.98002	8373.89	1.00016	8375.91	0.98799
					6921.67	0.9929	8388.39	0.9968	8384.44	0.98603	8388.41	0.99846	8390.38	0.98383
					6933.56	0.9893	8402.81	0.99492	8398.91	0.98547	8402.86	0.99269	8404.83	0.98479
					6945.46	0.99493	8417.34	0.98859	8413.34	0.98824	8417.38	0.98827	8419.24	0.98543
					6957.32	1.00354	8431.83	0.99395	8427.77	0.98553	8431.83	0.99238	8433.72	0.98835
					6969.24	0.99834	8446.28	0.99504	8442.18	0.99068	8446.36	0.99042	8448.13	0.9891
					6981.28	0.99341	8460.79	0.99206	8456.64	0.98269	8460.82	0.9944	8462.52	0.98577
					6993.18	0.99581	8475.22	1.00161	8471.09	0.98321	8475.29	0.99696	8477.15	0.98409
					7005.12	0.99867	8489.8	0.99973	8485.5	0.98361	8489.87	0.99961	8491.62	0.99146
					7017.02	0.99326	8504.26	0.99451	8499.93	0.98703	8504.27	0.99674	8506.09	0.99606
					7028.94	1.00183	8518.77	1.00005	8514.37	0.99174	8518.78	0.99683	8520.5	0.99118
					7040.85	0.9977	8533.18	0.99664	8528.79	0.98256	8533.23	0.99646	8534.87	0.98771
					7052.73	0.98912	8547.63	0.99718	8543.26	0.98963	8547.68	0.99555	8549.34	0.99545
					7064.65	0.99527	8562.1	0.99881	8557.8	0.98527	8562.09	0.98936	8563.73	0.98854
					7076.55	0.99468	8576.5	0.99673	8572.22	0.98323	8576.56	0.99391	8578.14	0.99143
					7088.43	0.99725	8591	0.99341	8586.68	0.98837	8590.99	0.994	8592.59	0.99447
					7100.29	1.00178	8605.35	0.99629	8601.24	0.9819	8605.35	1.00437	8607.17	0.99187
					7112.28	0.99808	8619.74	0.99962	8615.66	0.99087	8619.83	0.99945	8621.72	0.99564
					7124.2	0.99933	8634.2	0.99583	8630.08	0.99071	8634.19	1.00216	8636.15	0.99024
					7136.13	0.99864	8648.68	0.99856	8644.54	0.98817	8648.81	0.99022	8650.58	0.98814
					7148.09	0.99533	8663.17	0.99684	8658.93	0.98534	8663.22	0.9942	8665.03	0.99279
					7160.04	0.98671	8677.62	1.00117	8673.42	0.98703	8677.65	0.99881	8679.48	0.99298
					7171.99	0.99395	8692.06	0.99612	8687.89	0.98931	8692.09	0.99555	8693.96	0.99739
					7183.95	1.00176	8706.53	0.99905	8702.3	0.98789	8706.53	1.00166	8708.38	0.99435
					7195.9	0.9976	8720.96	0.99893	8716.74	0.98608	8721.03	0.99627	8722.83	0.9935
					7207.84	0.9846	8735.4	1.00481	8731.16	0.97949	8735.42	0.99822	8737.32	0.99466
					7219.86	0.99709	8749.83	1.00026	8745.62	0.98548	8749.82	0.99613	8751.83	0.99406
					7231.82	0.99828	8764.26	0.99837	8760.03	0.98728	8764.32	0.99432	8766.26	0.98877
					7243.65	0.99594	8778.8	1.00271	8774.61	0.98586	8778.85	0.99389	8780.64	0.99019
					7255.58	0.99441	8793.24	0.99417	8789.14	0.98662	8793.31	0.99622	8795.12	0.99079
					7267.45	0.99725	8807.67	0.99683	8803.58	0.98622	8807.8	1.00574	8809.55	0.99629
					7279.4	0.9902	8822.22	1.00112	8818.04	0.9844	8822.27	0.99099	8823.99	0.99828
					7291.28	0.99344	8836.71	0.99985	8832.53	0.98176	8836.69	0.99934	8838.54	0.99326
					7303.18	0.99603	8851.11	0.99915	8847.02	0.98721	8851.17	1.00052	8852.99	0.99567
					7315.06	0.99636	8865.55	0.99782	8861.52	0.98446	8865.58	0.99581	8867.4	0.9984
					7327.1	1.00195	8880	1.00216	8876.06	0.99005	8880.07	0.99414	8882.06	0.99532
					7339.01	0.99589	8894.43	0.9947	8890.49	0.98622	8894.48	0.99389	8896.53	0.99044
					7351.05	0.9922	8908.88	0.99757	8905	0.99238	8908.91	0.99964	8910.99	0.99933
					7363.05	1.00029	8923.41	1.00454	8919.54	0.98678	8923.44	0.99487	8925.36	0.99681
					7375.02	0.99592	8937.88	0.99691	8934.04	0.98665	8937.89	0.99441	8939.82	0.9973
					7386.98	1.00083	8952.27	0.99554	8948.48	0.99204	8952.26	0.99326	8954.27	0.98947
					7398.95	0.99085	8966.74	0.99896	8962.92	0.99145	8966.8	0.99851	8968.75	0.99839
					7410.86	1.0002	8981.22	0.99189	8977.38	0.98604	8981.26	0.99923	8983.1	0.99798
					7422.86	0.99409	8995.65	1.00332	8991.78	0.98974	8995.69	0.99152	8997.6	0.99802
					7434.8	0.98957	9010.07	1	9006.22	0.9899	9010.15	1.00175	9012.13	0.99729
					7446.67	0.99492	9024.51		9020.67	0.98969	9024.6	0.9916	9026.57	0.99603
					7458.65	1.00155	9038.94		9035.16	0.99122	9039.01	1.00063	9041.02	0.9992
					7470.53	0.99764	--		--	--	--	--	9055.44	0.99894
					7482.43	0.99578	--		--	--	--	--	9069.86	0.99469
					7494.35	0.99813	--		--	--	--	--	9084.35	1
					7506.36	0.99028	--		--	--	--	--
					7518.26	0.99789	--		--	--	--	--
					7530.23	1.00018	--		--	--	--	--
					7542.17	0.9979	--		--	--	--	--
					7554.06	0.9919	--		--	--	--	--
					7566.03	1.00579	--		--	--	--	--
					7578.05	0.99568	--		--	--	--	--
					7589.97	0.9984	--		--	--	--	--
					7602.08	0.99553	--		--	--	--	--
					7614.02	0.99426	--	--	--	--	--	--
					7625.94	0.99463	--	--	--	--	--	--
					7637.9	1.00478	--	--	--	--	--	--
					7649.83	0.99866	--	--	--	--	--	--
					7661.72	1.00211	--	--	--	--	--	--
					7673.62	0.99401	--	--	--	--	--	--
					7685.52	1.00621	--	--	--	--	--	--
					7697.38	0.99735		--	--	--	--	--
					7709.34	1.00327		--	--	--	--	--
					7721.24	0.99917		--	--	--	--	--
					7733.11	1.00049		--	--	--	--	--
					7745.09	0.9903		--	--	--	--	--
					7757.03	0.99336		--	--	--	--	--
					7769	1.00555		--	--	--	--	--
					7781	1.00962		--	--	--	--	--
					7792.97	1.00414		--	--	--	--	--
					7804.91	0.9935		--	--	--	--	--
					7816.85	0.99881		--	--	--	--	--
					7828.77	0.99416		--	--	--	--	--
					7840.71	1.00141		--	--	--	--	--
					7852.71	0.99807		--	--	--	--	--
					7864.62	1.00221		--	--	--	--	--
					7876.48	1.00388		--	--	--	--	--
					7888.38	1.00261		--	--	--	--	--
					7900.3	0.99823		--	--	--	--	--
					7912.35	1.00506		--	--	--	--	--
					7924.29	0.99832		--	--	--	--	--
					7936.19	1.0003		--	--	--	--	--
					7948.11	0.99749		--	--	--	--	--
					7959.99	0.99764		--	--	--	--	--
					7971.92	1.0008		--	--	--	--	--
					7983.84	0.99932		--	--	--	--	--
					7995.71	1.00285		--	--	--	--	--
					8007.6	1.00118		--	--	--	--	--
					8019.52	1.00304		--	--	--	--	--
					8031.52	0.99967		--	--	--	--	--
					8043.46	1.0075		--	--	--	--	--
					8055.4	1.00116		--	--	--	--	--
					8067.34	1.00177		--	--	--	--	--
					8079.22	1.00381		--	--	--	--	--
					8091.12	0.99992		--	--	--	--	--
					8103.05	0.99571		--	--	--	--	--
					8115.05	1.00195		--	--	--	--	--
					8127.15	1.00219		--	--	--	--	--
					8139.05	1.00854		--	--	--	--	--
					8151.04	1.00968		--	--	--	--	--
					8162.96	0.99796		--	--	--	--	--
					8174.9	0.99737		--	--	--	--	--
					8186.84	1.00143		--	--	--	--	--
					8198.77	1.00181		--	--	--	--	--
					8210.69	0.99682		--	--	--	--	--
					8222.65	0.99515		--	--	--	--	--
					8234.55	0.99773		--	--	--	--	--
					8246.59	0.99631		--	--	--	--	--
					8258.57	1.00502		--	--	--	--	--
					8270.5	1.00568		--	--	--	--	--
					8282.5	1.00709		--	--	--	--	--
					8294.4	1.00134		--	--	--	--	--
					8306.33	1.00235		--	--	--	--	--
					8318.35	1.00426		--	--	--	--	--
					8330.33	1.00461		--	--	--	--	--
					8342.21	0.99404		--	--	--	--	--
					8354.18	1.00541		--	--	--	--	--
					8366.06	1.00383		--	--	--	--	--
					8378.11	0.99868		--	--	--			--	--
					8390.08	1.00126		--	--	--			--	--
					8401.97	0.99876		--	--	--			--	--
					8413.94	1.00752		--	--	--			--	--
					8425.98	0.99696		--	--	--			--	--
					8437.89	1.00605		--	--	--			--	--
					8449.92	1.00548		--	--	--			--	--
					8461.82	1.0088		--	--	--			--	--
					8473.78	1.00125		--	--	--			--	--
					8485.69	1.00808		--	--	--			--	--
					8497.59	0.99822		--	--	--			--	--
					8509.51	1.0018		--	--	--			--	--
					8521.42	1.00795		--	--	--			--	--
					8533.46	1.00115		--	--	--			--	--
					8545.39	0.99591		--	--	--			--	--
					8557.34	0.99693		--	--	--			--	--
					8569.24	1.00581		--	--	--			--	--
					8581.2	1.00578		--	--	--			--	--
					8593.12	1.00026		--	--	--			--	--
					8605.09	1.00269		--	--	--			--	--
					8617.09	0.99547		--	--	--			--	--
					8629.05	1.00598		--	--	--			--	--
					8641.08	1.0061		--	--	--			--	--
					8652.99	1.00536		--	--	--			--	--
					8664.86	1.00611		--	--	--			--	--
					8676.78	1.00435		--	--	--			--	--
					8688.69	0.9994		--	--	--			--	--
					8700.57	1.00356		--	--	--			--	--
					8712.49	1.00906		--	--	--			--	--
					8724.45	1.00503		--	--	--			--	--
					8736.38	1.00184		--	--	--			--	--
					8748.39	1.00458		--	--	--			--	--
					8760.29	1.00702		--	--	--			--	--
					8772.18	0.99557		--	--	--			--	--
					8784.2	1.00383		--	--	--			--	--
					8796.11	1.00206		--	--	--			--	--
					8808.03	1.00255		--	--	--			--	--
					8820.01	1.00086		--	--	--			--	--
					8832.01	1.01141		--	--	--			--	--
					8843.97	1.00364		--	--	--			--	--
					8855.9	1.00413		--	--	--			--	--
					8867.79	1.00494		--	--	--			--	--
					8879.73	0.9999		--	--	--			--	--
					8891.67	1.00762		--	--	--			--	--
					8903.58	0.99872		--	--	--			--	--
					8915.44	1.00968		--	--	--			--	--
					8927.46	1.00155		--	--	--			--	--
					8939.37	0.99855		--	--	--			--	--
					8951.33	0.99829		--	--	--			--	--
					8963.25	1.00099		--	--	--			--	--
					8975.24	1.00746		--	--	--			--	--
					8987.17	1.00646		--	--	--			--	--
					8999.07	1.00878		--	--	--			--	--

## Sheet: figure 3c
						Control	Ori+T+H	T-5A-H	T-16A-H	Aptarray
					Relative thrombin activity	0.999864	0.371697	0.076543	0.043413	0.015562
						1.01435	0.346488	0.078019	0.040835	0.019118
						0.985781	0.37229	0.075633	0.045222	0.016244

## Sheet: figure 3d
						Control	Ori+T+H	Aptarray	Antidote
					Clotting time(sec)	24.4	107	242.2	44.2
						24.3	79.6	266.3	43.4
						22.2	88.9	225	41.2
						24.3	92.4	253.2	38.6

## Sheet: figure 3e
							time(sec）	Control		Ori+T+H		Aptarray		Antidote
							5	0.25	-0.25	0.25	-0.25	0.25	-0.25	0.25	-0.25
							10	0.25	-0.25	0.25	-0.25	0.25	-0.25	0.25	-0.25
							15	0.25	-0.25	0.25	-0.25	0.25	-0.25	0.25	-0.25
							20	0.25	-0.25	0.25	-0.25	0.25	-0.25	0.25	-0.25
							25	0.25	-0.25	0.25	-0.25	0.25	-0.25	0.25	-0.25
							30	0.25	-0.25	0.25	-0.25	0.25	-0.25	0.25	-0.25
							35	0.25	-0.25	0.25	-0.25	0.25	-0.25	0.25	-0.25
							40	0.25	-0.25	0.25	-0.25	0.25	-0.25	0.25	-0.25
							45	0.25	-0.25	0.25	-0.25	0.25	-0.25	0.25	-0.25
							50	0.25	-0.25	0.25	-0.25	0.25	-0.25	0.25	-0.25
							55	0.25	-0.25	0.25	-0.25	0.25	-0.25	0.25	-0.25
							60	0.25	-0.25	0.25	-0.25	0.25	-0.25	0.25	-0.25
							65	0.25	-0.25	0.25	-0.25	0.25	-0.25	0.25	-0.25
							70	0.25	-0.25	0.25	-0.25	0.25	-0.25	0.25	-0.25
							75	0.25	-0.25	0.25	-0.25	0.25	-0.25	0.25	-0.25
							80	0.25	-0.25	0.25	-0.25	0.25	-0.25	0.25	-0.25
							85	0.25	-0.25	0.25	-0.25	0.25	-0.25	0.25	-0.25
							90	0.25	-0.25	0.25	-0.25	0.25	-0.25	0.25	-0.25
							95	0.25	-0.25	0.25	-0.25	0.25	-0.25	0.25	-0.25
							100	0.25	-0.25	0.25	-0.25	0.25	-0.25	0.25	-0.25
							105	0.25	-0.25	0.25	-0.25	0.25	-0.25	0.25	-0.25
							110	0.25	-0.25	0.25	-0.25	0.25	-0.25	0.25	-0.25
							115	0.25	-0.25	0.25	-0.25	0.25	-0.25	0.25	-0.25
							120	0.25	-0.25	0.25	-0.25	0.25	-0.25	0.25	-0.25
							125	0.25	-0.25	0.25	-0.25	0.25	-0.25	0.25	-0.25
							130	0.25	-0.25	0.25	-0.25	0.25	-0.25	0.25	-0.25
							135	0.25	-0.25	0.25	-0.25	0.25	-0.25	0.25	-0.25
							140	0.25	-0.25	0.25	-0.25	0.25	-0.25	0.25	-0.25
							145	0.25	-0.25	0.25	-0.25	0.25	-0.25	0.25	-0.25
							150	0.25	-0.25	0.25	-0.25	0.25	-0.25	0.25	-0.25
							155	0.25	-0.25	0.25	-0.25	0.25	-0.25	0.25	-0.25
							160	0.25	-0.25	0.25	-0.25	0.25	-0.25	0.25	-0.25
							165	0.25	-0.25	0.25	-0.25	0.25	-0.25	0.25	-0.25
							170	0.25	-0.25	0.25	-0.25	0.25	-0.25	0.25	-0.25
							175	0.25	-0.25	0.25	-0.25	0.25	-0.25	0.25	-0.25
							180	0.296875	-0.29688	0.25	-0.25	0.25	-0.25	0.25	-0.25
							185	0.34375	-0.34375	0.25	-0.25	0.25	-0.25	0.25	-0.25
							190	0.34375	-0.34375	0.25	-0.25	0.25	-0.25	0.25	-0.25
							195	0.34375	-0.34375	0.25	-0.25	0.25	-0.25	0.25	-0.25
							200	0.34375	-0.34375	0.25	-0.25	0.25	-0.25	0.25	-0.25
							205	0.34375	-0.34375	0.25	-0.25	0.25	-0.25	0.25	-0.25
							210	0.34375	-0.34375	0.25	-0.25	0.25	-0.25	0.25	-0.25
							215	0.34375	-0.34375	0.25	-0.25	0.25	-0.25	0.25	-0.25
							220	0.34375	-0.34375	0.25	-0.25	0.25	-0.25	0.25	-0.25
							225	0.34375	-0.34375	0.25	-0.25	0.25	-0.25	0.25	-0.25
							230	0.34375	-0.34375	0.25	-0.25	0.25	-0.25	0.25	-0.25
							235	0.34375	-0.34375	0.25	-0.25	0.25	-0.25	0.25	-0.25
							240	0.34375	-0.34375	0.25	-0.25	0.25	-0.25	0.25	-0.25
							245	0.390625	-0.39063	0.25	-0.25	0.25	-0.25	0.25	-0.25
							250	0.390625	-0.39063	0.25	-0.25	0.25	-0.25	0.25	-0.25
							255	0.390625	-0.39063	0.25	-0.25	0.25	-0.25	0.25	-0.25
							260	0.390625	-0.39063	0.25	-0.25	0.25	-0.25	0.25	-0.25
							265	0.390625	-0.39063	0.25	-0.25	0.25	-0.25	0.25	-0.25
							270	0.390625	-0.39063	0.25	-0.25	0.25	-0.25	0.25	-0.25
							275	0.390625	-0.39063	0.25	-0.25	0.25	-0.25	0.25	-0.25
							280	0.4375	-0.4375	0.25	-0.25	0.25	-0.25	0.296875	-0.29688
							285	0.484375	-0.48438	0.25	-0.25	0.25	-0.25	0.4375	-0.4375
							290	0.53125	-0.53125	0.25	-0.25	0.25	-0.25	0.671875	-0.67188
							295	0.625	-0.625	0.25	-0.25	0.25	-0.25	0.8125	-0.8125
							300	0.8125	-0.8125	0.25	-0.25	0.25	-0.25	0.953125	-0.95313
							305	1	-1	0.25	-0.25	0.25	-0.25	1.14062	-1.14063
							310	1.32812	-1.32813	0.25	-0.25	0.25	-0.25	1.42188	-1.42188
							315	1.65625	-1.65625	0.25	-0.25	0.25	-0.25	1.70312	-1.70313
							320	2.07812	-2.07813	0.25	-0.25	0.25	-0.25	2.03125	-2.03125
							325	2.54688	-2.54688	0.25	-0.25	0.25	-0.25	2.40625	-2.40625
							330	3.10938	-3.10938	0.25	-0.25	0.25	-0.25	2.875	-2.875
							335	3.76562	-3.76563	0.25	-0.25	0.25	-0.25	3.34375	-3.34375
							340	4.51562	-4.51563	0.25	-0.25	0.25	-0.25	3.95312	-3.95313
							345	5.35938	-5.35938	0.25	-0.25	0.25	-0.25	4.60938	-4.60938
							350	6.25	-6.25	0.25	-0.25	0.25	-0.25	5.26562	-5.26563
							355	7.1875	-7.1875	0.25	-0.25	0.25	-0.25	6.01562	-6.01563
							360	8.17188	-8.17188	0.25	-0.25	0.25	-0.25	6.8125	-6.8125
							365	9.15625	-9.15625	0.25	-0.25	0.25	-0.25	7.65625	-7.65625
							370	10.1875	-10.1875	0.25	-0.25	0.25	-0.25	8.64062	-8.64063
							375	11.2656	-11.2656	0.25	-0.25	0.25	-0.25	9.57812	-9.57813
							380	12.3906	-12.3906	0.25	-0.25	0.25	-0.25	10.6094	-10.6094
							385	13.5625	-13.5625	0.25	-0.25	0.25	-0.25	11.6406	-11.6406
							390	14.6875	-14.6875	0.25	-0.25	0.25	-0.25	12.7656	-12.7656
							395	15.9062	-15.9063	0.25	-0.25	0.25	-0.25	13.8906	-13.8906
							400	17.0781	-17.0781	0.25	-0.25	0.25	-0.25	15.0625	-15.0625
							405	18.2969	-18.2969	0.25	-0.25	0.25	-0.25	16.2812	-16.2813
							410	19.5156	-19.5156	0.25	-0.25	0.25	-0.25	17.4531	-17.4531
							415	20.7812	-20.7813	0.25	-0.25	0.25	-0.25	18.6719	-18.6719
							420	22	-22	0.25	-0.25	0.25	-0.25	19.9375	-19.9375
							425	23.2188	-23.2188	0.25	-0.25	0.25	-0.25	21.1562	-21.1563
							430	24.4375	-24.4375	0.25	-0.25	0.25	-0.25	22.4219	-22.4219
							435	25.6562	-25.6563	0.25	-0.25	0.25	-0.25	23.6875	-23.6875
							440	26.875	-26.875	0.25	-0.25	0.25	-0.25	24.9531	-24.9531
							445	28.0469	-28.0469	0.25	-0.25	0.25	-0.25	26.2188	-26.2188
							450	29.2656	-29.2656	0.25	-0.25	0.25	-0.25	27.4844	-27.4844
							455	30.4375	-30.4375	0.25	-0.25	0.25	-0.25	28.75	-28.75
							460	31.6094	-31.6094	0.25	-0.25	0.25	-0.25	30.0156	-30.0156
							465	32.7812	-32.7813	0.25	-0.25	0.25	-0.25	31.2344	-31.2344
							470	33.9062	-33.9063	0.25	-0.25	0.25	-0.25	32.4531	-32.4531
							475	35.0312	-35.0313	0.25	-0.25	0.25	-0.25	33.6719	-33.6719
							480	36.2031	-36.2031	0.25	-0.25	0.25	-0.25	34.9375	-34.9375
							485	37.375	-37.375	0.25	-0.25	0.25	-0.25	36.1094	-36.1094
							490	38.5	-38.5	0.25	-0.25	0.25	-0.25	37.2812	-37.2813
							495	39.625	-39.625	0.25	-0.25	0.25	-0.25	38.4531	-38.4531
							500	40.7031	-40.7031	0.25	-0.25	0.25	-0.25	39.5781	-39.5781
							505	41.7344	-41.7344	0.25	-0.25	0.25	-0.25	40.7031	-40.7031
							510	42.7656	-42.7656	0.25	-0.25	0.25	-0.25	41.7812	-41.7813
							515	43.8438	-43.8438	0.25	-0.25	0.25	-0.25	42.9062	-42.9063
							520	44.875	-44.875	0.25	-0.25	0.25	-0.25	43.9844	-43.9844
							525	45.9062	-45.9063	0.25	-0.25	0.25	-0.25	45.0625	-45.0625
							530	46.8906	-46.8906	0.25	-0.25	0.25	-0.25	46.0938	-46.0938
							535	47.9219	-47.9219	0.25	-0.25	0.25	-0.25	47.125	-47.125
							540	48.9062	-48.9063	0.25	-0.25	0.25	-0.25	48.1562	-48.1563
							545	49.8438	-49.8438	0.25	-0.25	0.25	-0.25	49.1406	-49.1406
							550	50.7812	-50.7813	0.25	-0.25	0.25	-0.25	50.125	-50.125
							555	51.7656	-51.7656	0.25	-0.25	0.25	-0.25	51.0625	-51.0625
							560	52.7031	-52.7031	0.25	-0.25	0.25	-0.25	52	-52
							565	53.6406	-53.6406	0.25	-0.25	0.25	-0.25	52.9844	-52.9844
							570	54.5312	-54.5313	0.25	-0.25	0.25	-0.25	53.9219	-53.9219
							575	55.375	-55.375	0.25	-0.25	0.25	-0.25	54.8125	-54.8125
							580	56.2188	-56.2188	0.25	-0.25	0.25	-0.25	55.7031	-55.7031
							585	57.0625	-57.0625	0.25	-0.25	0.25	-0.25	56.5469	-56.5469
							590	57.9062	-57.9063	0.25	-0.25	0.25	-0.25	57.3906	-57.3906
							595	58.75	-58.75	0.25	-0.25	0.25	-0.25	58.2344	-58.2344
							600	59.5469	-59.5469	0.25	-0.25	0.25	-0.25	59.0312	-59.0313
							605	60.3906	-60.3906	0.25	-0.25	0.25	-0.25	59.875	-59.875
							610	61.1875	-61.1875	0.25	-0.25	0.25	-0.25	60.6719	-60.6719
							615	61.9375	-61.9375	0.25	-0.25	0.25	-0.25	61.4688	-61.4688
							620	62.6875	-62.6875	0.25	-0.25	0.25	-0.25	62.2188	-62.2188
							625	63.4844	-63.4844	0.25	-0.25	0.25	-0.25	62.9688	-62.9688
							630	64.2344	-64.2344	0.25	-0.25	0.25	-0.25	63.7188	-63.7188
							635	64.9375	-64.9375	0.25	-0.25	0.25	-0.25	64.4688	-64.4688
							640	65.6406	-65.6406	0.25	-0.25	0.25	-0.25	65.1719	-65.1719
							645	66.3438	-66.3438	0.25	-0.25	0.25	-0.25	65.875	-65.875
							650	67.0469	-67.0469	0.25	-0.25	0.25	-0.25	66.5781	-66.5781
							655	67.75	-67.75	0.25	-0.25	0.25	-0.25	67.2812	-67.2813
							660	68.4531	-68.4531	0.25	-0.25	0.25	-0.25	67.9375	-67.9375
							665	69.1094	-69.1094	0.25	-0.25	0.25	-0.25	68.5938	-68.5938
							670	69.8125	-69.8125	0.25	-0.25	0.25	-0.25	69.25	-69.25
							675	70.4219	-70.4219	0.25	-0.25	0.25	-0.25	69.9062	-69.9063
							680	71.0312	-71.0313	0.25	-0.25	0.25	-0.25	70.5625	-70.5625
							685	71.6875	-71.6875	0.390625	-0.39063	0.25	-0.25	71.2188	-71.2188
							690	72.2969	-72.2969	0.578125	-0.57813	0.25	-0.25	71.8281	-71.8281
							695	72.9062	-72.9063	0.671875	-0.67188	0.25	-0.25	72.4375	-72.4375
							700	73.5625	-73.5625	0.765625	-0.76563	0.25	-0.25	73.0469	-73.0469
							705	74.125	-74.125	0.8125	-0.8125	0.25	-0.25	73.6562	-73.6563
							710	74.7344	-74.7344	0.90625	-0.90625	0.25	-0.25	74.1719	-74.1719
							715	75.2969	-75.2969	1	-1	0.25	-0.25	74.7812	-74.7813
							720	75.9062	-75.9063	1.14062	-1.14063	0.25	-0.25	75.3438	-75.3438
							725	76.4688	-76.4688	1.23438	-1.23438	0.25	-0.25	75.9062	-75.9063
							730	77.0312	-77.0313	1.375	-1.375	0.25	-0.25	76.4688	-76.4688
							735	77.5938	-77.5938	1.51562	-1.51563	0.25	-0.25	77.0312	-77.0313
							740	78.1562	-78.1563	1.70312	-1.70313	0.25	-0.25	77.5469	-77.5469
							745	78.6719	-78.6719	1.84375	-1.84375	0.25	-0.25	78.0156	-78.0156
							750	79.1875	-79.1875	2.03125	-2.03125	0.25	-0.25	78.5781	-78.5781
							755	79.7031	-79.7031	2.21875	-2.21875	0.25	-0.25	79.1406	-79.1406
							760	80.2188	-80.2188	2.45312	-2.45313	0.25	-0.25	79.6094	-79.6094
							765	80.7344	-80.7344	2.6875	-2.6875	0.25	-0.25	80.0781	-80.0781
							770	81.2031	-81.2031	2.92188	-2.92188	0.25	-0.25	80.5938	-80.5938
							775	81.7188	-81.7188	3.10938	-3.10938	0.25	-0.25	81.1094	-81.1094
							780	82.1875	-82.1875	3.34375	-3.34375	0.25	-0.25	81.5781	-81.5781
							785	82.7031	-82.7031	3.625	-3.625	0.25	-0.25	82.0469	-82.0469
							790	83.1719	-83.1719	3.90625	-3.90625	0.25	-0.25	82.4688	-82.4688
							795	83.6406	-83.6406	4.23438	-4.23438	0.25	-0.25	82.9375	-82.9375
							800	84.0625	-84.0625	4.5625	-4.5625	0.25	-0.25	83.4062	-83.4063
							805	84.4844	-84.4844	4.84375	-4.84375	0.25	-0.25	83.875	-83.875
							810	84.9531	-84.9531	5.17188	-5.17188	0.25	-0.25	84.3438	-84.3438
							815	85.4219	-85.4219	5.5	-5.5	0.25	-0.25	84.7656	-84.7656
							820	85.8438	-85.8438	5.875	-5.875	0.25	-0.25	85.1875	-85.1875
							825	86.3125	-86.3125	6.20312	-6.20313	0.25	-0.25	85.6562	-85.6563
							830	86.7344	-86.7344	6.53125	-6.53125	0.25	-0.25	86.0781	-86.0781
							835	87.1562	-87.1563	6.85938	-6.85938	0.25	-0.25	86.4531	-86.4531
							840	87.5312	-87.5313	7.23438	-7.23438	0.25	-0.25	86.8281	-86.8281
							845	87.9531	-87.9531	7.60938	-7.60938	0.25	-0.25	87.25	-87.25
							850	88.375	-88.375	8.03125	-8.03125	0.25	-0.25	87.6719	-87.6719
							855	88.75	-88.75	8.5	-8.5	0.25	-0.25	88.0938	-88.0938
							860	89.125	-89.125	8.92188	-8.92188	0.25	-0.25	88.4688	-88.4688
							865	89.5469	-89.5469	9.29688	-9.29688	0.25	-0.25	88.8438	-88.8438
							870	89.9219	-89.9219	9.71875	-9.71875	0.25	-0.25	89.2188	-89.2188
							875	90.2969	-90.2969	10.1406	-10.1406	0.25	-0.25	89.5469	-89.5469
							880	90.6719	-90.6719	10.5625	-10.5625	0.25	-0.25	89.9688	-89.9688
							885	91	-91	11.0781	-11.0781	0.25	-0.25	90.3438	-90.3438
							890	91.375	-91.375	11.5	-11.5	0.25	-0.25	90.7188	-90.7188
							895	91.7969	-91.7969	11.9688	-11.9688	0.25	-0.25	91.0469	-91.0469
							900	92.1719	-92.1719	12.4375	-12.4375	0.296875	-0.29688	91.4219	-91.4219
							905	92.5469	-92.5469	13	-13	0.34375	-0.34375	91.75	-91.75
							910	92.875	-92.875	13.5156	-13.5156	0.34375	-0.34375	92.0781	-92.0781
							915	93.2031	-93.2031	13.9844	-13.9844	0.34375	-0.34375	92.3594	-92.3594
							920	93.5781	-93.5781	14.4531	-14.4531	0.34375	-0.34375	92.6875	-92.6875
							925	93.9531	-93.9531	14.9688	-14.9688	0.34375	-0.34375	93.0156	-93.0156
							930	94.2812	-94.2813	15.5312	-15.5313	0.34375	-0.34375	93.3438	-93.3438
							935	94.6094	-94.6094	16.1406	-16.1406	0.34375	-0.34375	93.6719	-93.6719
							940	94.9375	-94.9375	16.7031	-16.7031	0.34375	-0.34375	94	-94
							945	95.2188	-95.2188	17.2656	-17.2656	0.34375	-0.34375	94.2812	-94.2813
							950	95.5469	-95.5469	17.8281	-17.8281	0.34375	-0.34375	94.6094	-94.6094
							955	95.875	-95.875	18.4375	-18.4375	0.34375	-0.34375	94.8906	-94.8906
							960	96.1562	-96.1563	19.0469	-19.0469	0.34375	-0.34375	95.2188	-95.2188
							965	96.4844	-96.4844	19.6562	-19.6563	0.34375	-0.34375	95.5	-95.5
							970	96.7656	-96.7656	20.2656	-20.2656	0.34375	-0.34375	95.7812	-95.7813
							975	97.0938	-97.0938	20.9219	-20.9219	0.390625	-0.39063	96.0625	-96.0625
							980	97.4219	-97.4219	21.625	-21.625	0.53125	-0.53125	96.3438	-96.3438
							985	97.7031	-97.7031	22.375	-22.375	0.625	-0.625	96.6719	-96.6719
							990	97.9844	-97.9844	23.125	-23.125	0.671875	-0.67188	96.9531	-96.9531
							995	98.2656	-98.2656	23.875	-23.875	0.671875	-0.67188	97.1875	-97.1875
							1000	98.5469	-98.5469	24.5781	-24.5781	0.671875	-0.67188	97.4688	-97.4688
							1005	98.8281	-98.8281	25.2812	-25.2813	0.671875	-0.67188	97.7969	-97.7969
							1010	99.1094	-99.1094	26.0312	-26.0313	0.765625	-0.76563	98.0312	-98.0313
							1015	99.3906	-99.3906	26.7812	-26.7813	0.8125	-0.8125	98.2656	-98.2656
							1020	99.7188	-99.7188	27.5781	-27.5781	0.859375	-0.85938	98.5	-98.5
							1025	100	-100	28.4688	-28.4688	0.90625	-0.90625	98.7344	-98.7344
							1030	100.234	-100.234	29.2656	-29.2656	0.953125	-0.95313	99.0156	-99.0156
							1035	100.516	-100.516	30.1094	-30.1094	1	-1	99.2969	-99.2969
							1040	100.797	-100.797	30.9531	-30.9531	1	-1	99.5781	-99.5781
							1045	101.031	-101.031	31.7969	-31.7969	1.09375	-1.09375	99.8125	-99.8125
							1050	101.312	-101.313	32.6406	-32.6406	1.1875	-1.1875	100	-100
							1055	101.594	-101.594	33.5312	-33.5313	1.23438	-1.23438	100.234	-100.234
							1060	101.875	-101.875	34.375	-34.375	1.28125	-1.28125	100.422	-100.422
							1065	102.109	-102.109	35.2656	-35.2656	1.32812	-1.32813	100.703	-100.703
							1070	102.344	-102.344	36.1562	-36.1563	1.42188	-1.42188	100.938	-100.938
							1075	102.578	-102.578	37	-37	1.51562	-1.51563	101.125	-101.125
							1080	102.812	-102.813	37.8906	-37.8906	1.5625	-1.5625	101.359	-101.359
							1085	103.047	-103.047	38.7344	-38.7344	1.60938	-1.60938	101.594	-101.594
							1090	103.328	-103.328	39.625	-39.625	1.70312	-1.70313	101.828	-101.828
							1095	103.562	-103.563	40.5156	-40.5156	1.84375	-1.84375	102.016	-102.016
							1100	103.797	-103.797	41.4062	-41.4063	1.9375	-1.9375	102.203	-102.203
							1105	104.031	-104.031	42.2969	-42.2969	2.07812	-2.07813	102.438	-102.438
							1110	104.266	-104.266	43.1875	-43.1875	2.17188	-2.17188	102.625	-102.625
							1115	104.547	-104.547	44.125	-44.125	2.26562	-2.26563	102.859	-102.859
							1120	104.734	-104.734	44.9688	-44.9688	2.40625	-2.40625	103.094	-103.094
							1125	104.922	-104.922	45.8594	-45.8594	2.54688	-2.54688	103.328	-103.328
							1130	105.109	-105.109	46.75	-46.75	2.64062	-2.64063	103.469	-103.469
							1135	105.344	-105.344	47.5938	-47.5938	2.78125	-2.78125	103.656	-103.656
							1140	105.578	-105.578	48.4375	-48.4375	2.92188	-2.92188	103.844	-103.844
							1145	105.812	-105.813	49.3281	-49.3281	3.10938	-3.10938	104.031	-104.031
							1150	106	-106	50.125	-50.125	3.29688	-3.29688	104.219	-104.219
							1155	106.234	-106.234	50.9688	-50.9688	3.4375	-3.4375	104.406	-104.406
							1160	106.469	-106.469	51.8125	-51.8125	3.625	-3.625	104.594	-104.594
							1165	106.656	-106.656	52.6562	-52.6563	3.76562	-3.76563	104.734	-104.734
							1170	106.891	-106.891	53.4531	-53.4531	3.95312	-3.95313	104.922	-104.922
							1175	107.125	-107.125	54.25	-54.25	4.09375	-4.09375	105.109	-105.109
							1180	107.312	-107.313	55.0938	-55.0938	4.32812	-4.32813	105.297	-105.297
							1185	107.5	-107.5	55.9375	-55.9375	4.5625	-4.5625	105.438	-105.438
							1190	107.688	-107.688	56.7812	-56.7813	4.75	-4.75	105.625	-105.625
							1195	107.875	-107.875	57.5781	-57.5781	4.98438	-4.98438	105.812	-105.813
							1200	108.109	-108.109	58.375	-58.375	5.21875	-5.21875	105.953	-105.953
							1205	108.297	-108.297	59.1719	-59.1719	5.45312	-5.45313	106.141	-106.141
							1210	108.438	-108.438	59.9688	-59.9688	5.6875	-5.6875	106.281	-106.281
							1215	108.625	-108.625	60.7188	-60.7188	5.92188	-5.92188	106.469	-106.469
							1220	108.812	-108.813	61.5156	-61.5156	6.15625	-6.15625	106.656	-106.656
							1225	109	-109	62.2656	-62.2656	6.39062	-6.39063	106.797	-106.797
							1230	109.188	-109.188	62.9688	-62.9688	6.67188	-6.67188	106.984	-106.984
							1235	109.422	-109.422	63.6719	-63.6719	7	-7	107.125	-107.125
							1240	109.562	-109.563	64.375	-64.375	7.23438	-7.23438	107.266	-107.266
							1245	109.75	-109.75	65.125	-65.125	7.5625	-7.5625	107.406	-107.406
							1250	109.891	-109.891	65.875	-65.875	7.79688	-7.79688	107.594	-107.594
							1255	110.078	-110.078	66.5312	-66.5313	8.07812	-8.07813	107.734	-107.734
							1260	110.266	-110.266	67.2344	-67.2344	8.40625	-8.40625	107.875	-107.875
							1265	110.406	-110.406	67.8906	-67.8906	8.73438	-8.73438	108.016	-108.016
							1270	110.594	-110.594	68.5938	-68.5938	9.0625	-9.0625	108.156	-108.156
							1275	110.781	-110.781	69.2969	-69.2969	9.39062	-9.39063	108.25	-108.25
							1280	110.922	-110.922	69.9531	-69.9531	9.67188	-9.67188	108.391	-108.391
							1285	111.109	-111.109	70.6094	-70.6094	10	-10	108.578	-108.578
							1290	111.25	-111.25	71.2656	-71.2656	10.3281	-10.3281	108.672	-108.672
							1295	111.438	-111.438	71.9219	-71.9219	10.7031	-10.7031	108.812	-108.813
							1300	111.578	-111.578	72.5781	-72.5781	11.0312	-11.0313	108.953	-108.953
							1305	111.766	-111.766	73.1875	-73.1875	11.4531	-11.4531	109.094	-109.094
							1310	111.953	-111.953	73.7969	-73.7969	11.8281	-11.8281	109.281	-109.281
							1315	112.094	-112.094	74.4062	-74.4063	12.1562	-12.1563	109.375	-109.375
							1320	112.234	-112.234	75.0156	-75.0156	12.4844	-12.4844	109.469	-109.469
							1325	112.375	-112.375	75.625	-75.625	12.8594	-12.8594	109.609	-109.609
							1330	112.516	-112.516	76.2344	-76.2344	13.2344	-13.2344	109.75	-109.75
							1335	112.656	-112.656	76.7969	-76.7969	13.6094	-13.6094	109.891	-109.891
							1340	112.797	-112.797	77.4062	-77.4063	13.9375	-13.9375	109.984	-109.984
							1345	112.938	-112.938	77.9688	-77.9688	14.3125	-14.3125	110.125	-110.125
							1350	113.078	-113.078	78.4844	-78.4844	14.6875	-14.6875	110.266	-110.266
							1355	113.219	-113.219	79.0469	-79.0469	15.1094	-15.1094	110.359	-110.359
							1360	113.406	-113.406	79.6562	-79.6563	15.4844	-15.4844	110.453	-110.453
							1365	113.547	-113.547	80.1719	-80.1719	15.8594	-15.8594	110.594	-110.594
							1370	113.688	-113.688	80.6875	-80.6875	16.2344	-16.2344	110.688	-110.688
							1375	113.781	-113.781	81.25	-81.25	16.6562	-16.6563	110.781	-110.781
							1380	113.922	-113.922	81.7656	-81.7656	17.0781	-17.0781	110.875	-110.875
							1385	114.062	-114.063	82.2344	-82.2344	17.4531	-17.4531	111.016	-111.016
							1390	114.203	-114.203	82.7031	-82.7031	17.875	-17.875	111.109	-111.109
							1395	114.344	-114.344	83.2188	-83.2188	18.25	-18.25	111.25	-111.25
							1400	114.438	-114.438	83.7344	-83.7344	18.625	-18.625	111.344	-111.344
							1405	114.578	-114.578	84.25	-84.25	19.0469	-19.0469	111.438	-111.438
							1410	114.766	-114.766	84.7656	-84.7656	19.4688	-19.4688	111.578	-111.578
							1415	114.906	-114.906	85.2344	-85.2344	19.8438	-19.8438	111.672	-111.672
							1420	115	-115	85.7031	-85.7031	20.2656	-20.2656	111.766	-111.766
							1425	115.141	-115.141	86.1719	-86.1719	20.6875	-20.6875	111.812	-111.813
							1430	115.281	-115.281	86.6406	-86.6406	21.0625	-21.0625	111.906	-111.906
							1435	115.375	-115.375	87.1094	-87.1094	21.4844	-21.4844	112.047	-112.047
							1440	115.469	-115.469	87.5781	-87.5781	21.8594	-21.8594	112.141	-112.141
							1445	115.609	-115.609	88	-88	22.2344	-22.2344	112.234	-112.234
							1450	115.703	-115.703	88.4219	-88.4219	22.6094	-22.6094	112.328	-112.328
							1455	115.797	-115.797	88.8438	-88.8438	23.0312	-23.0313	112.422	-112.422
							1460	115.891	-115.891	89.3125	-89.3125	23.5	-23.5	112.516	-112.516
							1465	116.031	-116.031	89.7812	-89.7813	23.875	-23.875	112.609	-112.609
							1470	116.125	-116.125	90.2031	-90.2031	24.2969	-24.2969	112.656	-112.656
							1475	116.219	-116.219	90.625	-90.625	24.6719	-24.6719	112.75	-112.75
							1480	116.312	-116.313	91.0469	-91.0469	25.0938	-25.0938	112.844	-112.844
							1485	116.453	-116.453	91.4219	-91.4219	25.5156	-25.5156	112.891	-112.891
							1490	116.594	-116.594	91.8438	-91.8438	25.9375	-25.9375	113.031	-113.031
							1495	116.688	-116.688	92.2188	-92.2188	26.3594	-26.3594	113.125	-113.125
							1500	116.781	-116.781	92.6406	-92.6406	26.7344	-26.7344	113.172	-113.172
							1505	116.875	-116.875	93.0156	-93.0156	27.1094	-27.1094	113.266	-113.266
							1510	117.016	-117.016	93.3906	-93.3906	27.4844	-27.4844	113.359	-113.359
							1515	117.109	-117.109	93.7656	-93.7656	27.9062	-27.9063	113.453	-113.453
							1520	117.25	-117.25	94.1406	-94.1406	28.2812	-28.2813	113.547	-113.547
							1525	117.344	-117.344	94.5625	-94.5625	28.6094	-28.6094	113.594	-113.594
							1530	117.438	-117.438	94.9375	-94.9375	29.0312	-29.0313	113.641	-113.641
							1535	117.531	-117.531	95.3125	-95.3125	29.4531	-29.4531	113.734	-113.734
							1540	117.625	-117.625	95.6406	-95.6406	29.8281	-29.8281	113.828	-113.828
							1545	117.719	-117.719	95.9688	-95.9688	30.25	-30.25	113.875	-113.875
							1550	117.812	-117.813	96.2969	-96.2969	30.625	-30.625	113.969	-113.969
							1555	117.906	-117.906	96.625	-96.625	31	-31	114.062	-114.063
							1560	117.953	-117.953	97	-97	31.375	-31.375	114.109	-114.109
							1565	118.047	-118.047	97.3281	-97.3281	31.75	-31.75	114.203	-114.203
							1570	118.094	-118.094	97.7031	-97.7031	32.125	-32.125	114.25	-114.25
							1575	118.141	-118.141	98.0312	-98.0313	32.5	-32.5	114.344	-114.344
							1580	118.188	-118.188	98.4062	-98.4063	32.875	-32.875	114.391	-114.391
							1585	118.281	-118.281	98.7344	-98.7344	33.25	-33.25	114.438	-114.438
							1590	118.328	-118.328	99.0156	-99.0156	33.625	-33.625	114.484	-114.484
							1595	118.328	-118.328	99.2969	-99.2969	33.9531	-33.9531	114.531	-114.531
							1600	118.375	-118.375	99.5781	-99.5781	34.3281	-34.3281	114.578	-114.578
							1605	118.375	-118.375	99.9062	-99.9063	34.7031	-34.7031	114.672	-114.672
							1610	118.375	-118.375	100.234	-100.234	35.0781	-35.0781	114.766	-114.766
							1615	118.375	-118.375	100.562	-100.563	35.4531	-35.4531	114.812	-114.813
							1620	118.328	-118.328	100.844	-100.844	35.7812	-35.7813	114.859	-114.859
							1625	118.281	-118.281	101.078	-101.078	36.1094	-36.1094	114.906	-114.906
							1630	118.188	-118.188	101.406	-101.406	36.3906	-36.3906	115	-115
							1635	118.141	-118.141	101.734	-101.734	36.7188	-36.7188	115.047	-115.047
							1640	118.141	-118.141	102.062	-102.063	37.0938	-37.0938	115.141	-115.141
							1645	118.141	-118.141	102.344	-102.344	37.375	-37.375	115.188	-115.188
							1650	118.141	-118.141	102.578	-102.578	37.5625	-37.5625	115.188	-115.188
							1655	118.141	-118.141	102.906	-102.906	37.7969	-37.7969	115.234	-115.234
							1660	118.141	-118.141	103.141	-103.141	38.0312	-38.0313	115.281	-115.281
							1665	118.188	-118.188	103.375	-103.375	38.2188	-38.2188	115.328	-115.328
							1670	118.188	-118.188	103.609	-103.609	38.3594	-38.3594	115.375	-115.375
							1675	118.188	-118.188	103.844	-103.844	38.5469	-38.5469	115.422	-115.422
							1680	118.188	-118.188	104.078	-104.078	38.7344	-38.7344	115.469	-115.469
							1685	118.234	-118.234	104.359	-104.359	38.9219	-38.9219	115.516	-115.516
							1690	118.234	-118.234	104.594	-104.594	39.1562	-39.1563	115.562	-115.563
							1695	118.281	-118.281	104.875	-104.875	39.3906	-39.3906	115.609	-115.609
							1700	118.328	-118.328	105.109	-105.109	39.625	-39.625	115.656	-115.656
							1705	118.375	-118.375	105.344	-105.344	39.9531	-39.9531	115.75	-115.75
							1710	118.422	-118.422	105.531	-105.531	40.2344	-40.2344	115.797	-115.797
							1715	118.516	-118.516	105.719	-105.719	40.5156	-40.5156	115.844	-115.844
							1720	118.609	-118.609	106	-106	40.8438	-40.8438	115.891	-115.891
							1725	118.656	-118.656	106.234	-106.234	41.125	-41.125	115.891	-115.891
							1730	118.75	-118.75	106.469	-106.469	41.3594	-41.3594	115.938	-115.938
							1735	118.797	-118.797	106.656	-106.656	41.5938	-41.5938	116.031	-116.031
							1740	118.891	-118.891	106.891	-106.891	41.875	-41.875	116.031	-116.031
							1745	118.938	-118.938	107.172	-107.172	42.1562	-42.1563	116.031	-116.031
							1750	118.984	-118.984	107.359	-107.359	42.3906	-42.3906	116.078	-116.078
							1755	119.078	-119.078	107.547	-107.547	42.5781	-42.5781	116.172	-116.172
							1760	119.125	-119.125	107.688	-107.688	42.8125	-42.8125	116.219	-116.219
							1765	119.172	-119.172	107.875	-107.875	43.0469	-43.0469	116.219	-116.219
							1770	119.219	-119.219	108.109	-108.109	43.2344	-43.2344	116.219	-116.219
							1775	119.312	-119.313	108.344	-108.344	43.375	-43.375	116.266	-116.266
							1780	119.359	-119.359	108.578	-108.578	43.5625	-43.5625	116.312	-116.313
							1785	119.406	-119.406	108.719	-108.719	43.7031	-43.7031	116.359	-116.359
							1790	119.453	-119.453	108.906	-108.906	43.8438	-43.8438	116.359	-116.359
							1795	119.5	-119.5	109.094	-109.094	44.0312	-44.0313	116.406	-116.406
							1800	119.547	-119.547	109.281	-109.281	44.1719	-44.1719	116.406	-116.406
							1805	119.594	-119.594	109.422	-109.422	44.3594	-44.3594	116.5	-116.5
							1810	119.594	-119.594	109.609	-109.609	44.5938	-44.5938	116.547	-116.547
							1815	119.641	-119.641	109.75	-109.75	44.875	-44.875	116.594	-116.594
							1820	119.688	-119.688	109.938	-109.938	45.1094	-45.1094	116.594	-116.594
							1825	119.734	-119.734	110.172	-110.172	45.3438	-45.3438	116.594	-116.594
							1830	119.828	-119.828	110.359	-110.359	45.5781	-45.5781	116.641	-116.641
							1835	119.875	-119.875	110.5	-110.5	45.8125	-45.8125	116.688	-116.688
							1840	119.922	-119.922	110.641	-110.641	46.0469	-46.0469	116.688	-116.688
							1845	119.969	-119.969	110.828	-110.828	46.2812	-46.2813	116.688	-116.688
							1850	120.016	-120.016	111.016	-111.016	46.5156	-46.5156	116.734	-116.734
							1855	120.062	-120.063	111.156	-111.156	46.7031	-46.7031	116.781	-116.781
							1860	120.062	-120.063	111.344	-111.344	46.8906	-46.8906	116.828	-116.828
							1865	120.109	-120.109	111.484	-111.484	47.125	-47.125	116.875	-116.875
							1870	120.203	-120.203	111.625	-111.625	47.3594	-47.3594	116.875	-116.875
							1875	120.25	-120.25	111.766	-111.766	47.5938	-47.5938	116.875	-116.875
							1880	120.297	-120.297	111.906	-111.906	47.7812	-47.7813	116.922	-116.922
							1885	120.344	-120.344	112.047	-112.047	47.9688	-47.9688	116.922	-116.922
							1890	120.344	-120.344	112.188	-112.188	48.1562	-48.1563	116.922	-116.922
							1895	120.391	-120.391	112.328	-112.328	48.2969	-48.2969	116.922	-116.922
							1900	120.438	-120.438	112.422	-112.422	48.4375	-48.4375	116.969	-116.969
							1905	120.484	-120.484	112.562	-112.563	48.625	-48.625	117.016	-117.016
							1910	120.531	-120.531	112.703	-112.703	48.8125	-48.8125	117.016	-117.016
							1915	120.578	-120.578	112.844	-112.844	49	-49	117.062	-117.063
							1920	120.625	-120.625	112.938	-112.938	49.1875	-49.1875	117.109	-117.109
							1925	120.625	-120.625	113.125	-113.125	49.4219	-49.4219	117.109	-117.109
							1930	120.672	-120.672	113.219	-113.219	49.5625	-49.5625	117.109	-117.109
							1935	120.672	-120.672	113.312	-113.313	49.7031	-49.7031	117.156	-117.156
							1940	120.719	-120.719	113.406	-113.406	49.8906	-49.8906	117.156	-117.156
							1945	120.766	-120.766	113.547	-113.547	50.0312	-50.0313	117.156	-117.156
							1950	120.766	-120.766	113.688	-113.688	50.2188	-50.2188	117.156	-117.156
							1955	120.766	-120.766	113.828	-113.828	50.4531	-50.4531	117.203	-117.203
							1960	120.812	-120.813	113.875	-113.875	50.6406	-50.6406	117.25	-117.25
							1965	120.859	-120.859	114.016	-114.016	50.7812	-50.7813	117.25	-117.25
							1970	120.906	-120.906	114.156	-114.156	50.875	-50.875	117.25	-117.25
							1975	120.906	-120.906	114.25	-114.25	51.0156	-51.0156	117.297	-117.297
							1980	120.953	-120.953	114.344	-114.344	51.0625	-51.0625	117.344	-117.344
							1985	120.953	-120.953	114.438	-114.438	51.2031	-51.2031	117.344	-117.344
							1990	120.953	-120.953	114.484	-114.484	51.3906	-51.3906	117.344	-117.344
							1995	121	-121	114.625	-114.625	51.625	-51.625	117.344	-117.344
							2000	121.047	-121.047	114.719	-114.719	51.7656	-51.7656	117.344	-117.344
							2005	121.047	-121.047	114.812	-114.813	51.9531	-51.9531	117.344	-117.344
							2010	121.094	-121.094	114.906	-114.906	52.1406	-52.1406	117.391	-117.391
							2015	121.094	-121.094	115.047	-115.047	52.3281	-52.3281	117.391	-117.391
							2020	121.141	-121.141	115.188	-115.188	52.5156	-52.5156	117.391	-117.391
							2025	121.141	-121.141	115.328	-115.328	52.7031	-52.7031	117.391	-117.391
							2030	121.188	-121.188	115.422	-115.422	52.8906	-52.8906	117.438	-117.438
							2035	121.234	-121.234	115.516	-115.516	53.0781	-53.0781	117.438	-117.438
							2040	121.281	-121.281	115.609	-115.609	53.2656	-53.2656	117.438	-117.438
							2045	121.281	-121.281	115.656	-115.656	53.5	-53.5	117.438	-117.438
							2050	121.328	-121.328	115.703	-115.703	53.7344	-53.7344	117.438	-117.438
							2055	121.328	-121.328	115.75	-115.75	53.9219	-53.9219	117.438	-117.438
							2060	121.375	-121.375	115.844	-115.844	54.0625	-54.0625	117.438	-117.438
							2065	121.375	-121.375	115.938	-115.938	54.2031	-54.2031	117.438	-117.438
							2070	121.375	-121.375	116.031	-116.031	54.2969	-54.2969	117.438	-117.438
							2075	121.422	-121.422	116.125	-116.125	54.4375	-54.4375	117.438	-117.438
							2080	121.469	-121.469	116.219	-116.219	54.5781	-54.5781	117.438	-117.438
							2085	121.469	-121.469	116.312	-116.313	54.7188	-54.7188	117.484	-117.484
							2090	121.516	-121.516	116.406	-116.406	54.9062	-54.9063	117.531	-117.531
							2095	121.516	-121.516	116.453	-116.453	55.0938	-55.0938	117.531	-117.531
							2100	121.516	-121.516	116.547	-116.547	55.2812	-55.2813	117.531	-117.531
							2105	121.516	-121.516	116.594	-116.594	55.4688	-55.4688	117.531	-117.531
							2110	121.562	-121.563	116.641	-116.641	55.6094	-55.6094	117.484	-117.484
							2115	121.562	-121.563	116.734	-116.734	55.7969	-55.7969	117.484	-117.484
							2120	121.562	-121.563	116.828	-116.828	55.9375	-55.9375	117.484	-117.484
							2125	121.562	-121.563	116.922	-116.922	56.125	-56.125	117.484	-117.484
							2130	121.609	-121.609	116.969	-116.969	56.3125	-56.3125	117.484	-117.484
							2135	121.656	-121.656	117.016	-117.016	56.4531	-56.4531	117.484	-117.484
							2140	121.656	-121.656	117.109	-117.109	56.5938	-56.5938	117.484	-117.484
							2145	121.656	-121.656	117.156	-117.156	56.7344	-56.7344	117.484	-117.484
							2150	121.656	-121.656	117.25	-117.25	56.875	-56.875	117.484	-117.484
							2155	121.703	-121.703	117.297	-117.297	57.0156	-57.0156	117.484	-117.484
							2160	121.75	-121.75	117.344	-117.344	57.1562	-57.1563	117.484	-117.484
							2165	121.75	-121.75	117.391	-117.391	57.3438	-57.3438	117.484	-117.484
							2170	121.75	-121.75	117.438	-117.438	57.4844	-57.4844	117.484	-117.484
							2175	121.75	-121.75	117.531	-117.531	57.625	-57.625	117.484	-117.484
							2180	121.75	-121.75	117.578	-117.578	57.8125	-57.8125	117.484	-117.484
							2185	121.75	-121.75	117.672	-117.672	57.9531	-57.9531	117.484	-117.484
							2190	121.75	-121.75	117.766	-117.766	58.1406	-58.1406	117.438	-117.438
							2195	121.75	-121.75	117.812	-117.813	58.3281	-58.3281	117.438	-117.438
							2200	121.75	-121.75	117.859	-117.859	58.5156	-58.5156	117.438	-117.438
							2205	121.75	-121.75	117.906	-117.906	58.6562	-58.6563	117.438	-117.438
							2210	121.75	-121.75	117.906	-117.906	58.7969	-58.7969	117.438	-117.438
							2215	121.75	-121.75	118	-118	58.9375	-58.9375	117.438	-117.438
							2220	121.797	-121.797	118.047	-118.047	59.0781	-59.0781	117.438	-117.438
							2225	121.844	-121.844	118.094	-118.094	59.1719	-59.1719	117.484	-117.484
							2230	121.844	-121.844	118.141	-118.141	59.3125	-59.3125	117.484	-117.484
							2235	121.844	-121.844	118.234	-118.234	59.4531	-59.4531	117.484	-117.484
							2240	121.844	-121.844	118.281	-118.281	59.5469	-59.5469	117.484	-117.484
							2245	121.844	-121.844	118.375	-118.375	59.6406	-59.6406	117.438	-117.438
							2250	121.844	-121.844	118.422	-118.422	59.6875	-59.6875	117.438	-117.438
							2255	121.844	-121.844	118.469	-118.469	59.7344	-59.7344	117.438	-117.438
							2260	121.844	-121.844	118.516	-118.516	59.8281	-59.8281	117.438	-117.438
							2265	121.891	-121.891	118.516	-118.516	59.9219	-59.9219	117.438	-117.438
							2270	121.891	-121.891	118.562	-118.563	60.0625	-60.0625	117.438	-117.438
							2275	121.891	-121.891	118.609	-118.609	60.2031	-60.2031	117.438	-117.438
							2280	121.891	-121.891	118.656	-118.656	60.3438	-60.3438	117.438	-117.438
							2285	121.891	-121.891	118.656	-118.656	60.4844	-60.4844	117.391	-117.391
							2290	121.891	-121.891	118.703	-118.703	60.5781	-60.5781	117.391	-117.391
							2295	121.891	-121.891	118.797	-118.797	60.6719	-60.6719	117.391	-117.391
							2300	121.891	-121.891	118.891	-118.891	60.8125	-60.8125	117.391	-117.391
							2305	121.938	-121.938	118.891	-118.891	61	-61	117.391	-117.391
							2310	121.938	-121.938	118.891	-118.891	61.1406	-61.1406	117.344	-117.344
							2315	121.891	-121.891	118.938	-118.938	61.2344	-61.2344	117.344	-117.344
							2320	121.891	-121.891	118.984	-118.984	61.4219	-61.4219	117.297	-117.297
							2325	121.891	-121.891	118.984	-118.984	61.6094	-61.6094	117.25	-117.25
							2330	121.891	-121.891	119.031	-119.031	61.75	-61.75	117.25	-117.25
							2335	121.891	-121.891	119.078	-119.078	61.8906	-61.8906	117.25	-117.25
							2340	121.891	-121.891	119.125	-119.125	62.0312	-62.0313	117.25	-117.25
							2345	121.891	-121.891	119.172	-119.172	62.125	-62.125	117.25	-117.25
							2350	121.891	-121.891	119.172	-119.172	62.2656	-62.2656	117.203	-117.203
							2355	121.844	-121.844	119.219	-119.219	62.4062	-62.4063	117.156	-117.156
							2360	121.844	-121.844	119.266	-119.266	62.5	-62.5	117.109	-117.109
							2365	121.844	-121.844	119.266	-119.266	62.6406	-62.6406	117.109	-117.109
							2370	121.844	-121.844	119.312	-119.313	62.7344	-62.7344	117.109	-117.109
							2375	121.844	-121.844	119.359	-119.359	62.875	-62.875	117.109	-117.109
							2380	121.844	-121.844	119.359	-119.359	63.0156	-63.0156	117.109	-117.109
							2385	121.844	-121.844	119.406	-119.406	63.1094	-63.1094	117.109	-117.109
							2390	121.844	-121.844	119.453	-119.453	63.2031	-63.2031	117.062	-117.063
							2395	121.844	-121.844	119.453	-119.453	63.3438	-63.3438	117.062	-117.063
							2400	121.844	-121.844	119.453	-119.453	63.4375	-63.4375	117.062	-117.063
							2405	121.891	-121.891	119.5	-119.5	63.5312	-63.5313	117.016	-117.016
							2410	121.891	-121.891	119.5	-119.5	63.6719	-63.6719	117.016	-117.016
							2415	121.844	-121.844	119.5	-119.5	63.7656	-63.7656	117.016	-117.016
							2420	121.797	-121.797	119.547	-119.547	63.8594	-63.8594	116.969	-116.969
							2425	121.609	-121.609	119.594	-119.594	64	-64	116.969	-116.969
							2430	121.516	-121.516	119.594	-119.594	64.1406	-64.1406	116.969	-116.969
							2435	121.516	-121.516	119.594	-119.594	64.2344	-64.2344	116.922	-116.922
							2440	121.516	-121.516	119.594	-119.594	64.375	-64.375	116.922	-116.922
							2445	121.516	-121.516	119.641	-119.641	64.4688	-64.4688	116.922	-116.922
							2450	121.516	-121.516	119.641	-119.641	64.5625	-64.5625	116.922	-116.922
							2455	121.516	-121.516	119.688	-119.688	64.7031	-64.7031	116.922	-116.922
							2460	121.516	-121.516	119.688	-119.688	64.8438	-64.8438	116.875	-116.875
							2465	121.562	-121.563	119.734	-119.734	64.9844	-64.9844	116.828	-116.828
							2470	121.562	-121.563	119.781	-119.781	65.0781	-65.0781	116.828	-116.828
							2475	121.562	-121.563	119.781	-119.781	65.2188	-65.2188	116.828	-116.828
							2480	121.562	-121.563	119.781	-119.781	65.3594	-65.3594	116.828	-116.828
							2485	121.562	-121.563	119.828	-119.828	65.5	-65.5	116.781	-116.781
							2490	121.562	-121.563	119.828	-119.828	65.6406	-65.6406	116.781	-116.781
							2495	121.562	-121.563	119.828	-119.828	65.7344	-65.7344	116.781	-116.781
							2500	121.562	-121.563	119.828	-119.828	65.8281	-65.8281	116.734	-116.734
							2505	121.516	-121.516	119.828	-119.828	65.9688	-65.9688	116.688	-116.688
							2510	121.516	-121.516	119.828	-119.828	66.1094	-66.1094	116.688	-116.688
							2515	121.516	-121.516	119.875	-119.875	66.2031	-66.2031	116.688	-116.688
							2520	121.516	-121.516	119.922	-119.922	66.25	-66.25	116.688	-116.688
							2525	121.469	-121.469	119.969	-119.969	66.3906	-66.3906	116.688	-116.688
							2530	121.469	-121.469	119.969	-119.969	66.4844	-66.4844	116.688	-116.688
							2535	121.469	-121.469	119.969	-119.969	66.5781	-66.5781	116.641	-116.641
							2540	121.469	-121.469	120.016	-120.016	66.7188	-66.7188	116.641	-116.641
							2545	121.469	-121.469	120.016	-120.016	66.8594	-66.8594	116.641	-116.641
							2550	121.469	-121.469	120.016	-120.016	66.9531	-66.9531	116.641	-116.641
							2555	121.469	-121.469	120.016	-120.016	67.0469	-67.0469	116.641	-116.641
							2560	121.422	-121.422	120.016	-120.016	67.1875	-67.1875	116.594	-116.594
							2565	121.422	-121.422	120.062	-120.063	67.2812	-67.2813	116.547	-116.547
							2570	121.422	-121.422	120.062	-120.063	67.375	-67.375	116.547	-116.547
							2575	121.375	-121.375	120.062	-120.063	67.5156	-67.5156	116.547	-116.547
							2580	121.375	-121.375	120.109	-120.109	67.6094	-67.6094	116.5	-116.5
							2585	121.375	-121.375	120.109	-120.109	67.6562	-67.6563	116.453	-116.453
							2590	121.375	-121.375	120.109	-120.109	67.75	-67.75	116.406	-116.406
							2595	121.375	-121.375	120.109	-120.109	67.8438	-67.8438	116.406	-116.406
							2600	121.375	-121.375	120.156	-120.156	67.9375	-67.9375	116.406	-116.406
							2605	121.375	-121.375	120.156	-120.156	67.9844	-67.9844	116.359	-116.359
							2610	121.375	-121.375	120.156	-120.156	68.0781	-68.0781	116.359	-116.359
							2615	121.375	-121.375	120.156	-120.156	68.1719	-68.1719	116.359	-116.359
							2620	121.328	-121.328	120.156	-120.156	68.2656	-68.2656	116.312	-116.313
							2625	121.328	-121.328	120.156	-120.156	68.3125	-68.3125	116.266	-116.266
							2630	121.328	-121.328	120.156	-120.156	68.4062	-68.4063	116.219	-116.219
							2635	121.328	-121.328	120.156	-120.156	68.5	-68.5	116.219	-116.219
							2640	121.328	-121.328	120.156	-120.156	68.5469	-68.5469	116.219	-116.219
							2645	121.328	-121.328	120.156	-120.156	68.6406	-68.6406	116.219	-116.219
							2650	121.281	-121.281	120.156	-120.156	68.7812	-68.7813	116.219	-116.219
							2655	121.234	-121.234	120.156	-120.156	68.875	-68.875	116.172	-116.172
							2660	121.234	-121.234	120.156	-120.156	68.9688	-68.9688	116.172	-116.172
							2665	121.234	-121.234	120.156	-120.156	69.0625	-69.0625	116.172	-116.172
							2670	121.234	-121.234	120.156	-120.156	69.1094	-69.1094	116.125	-116.125
							2675	121.234	-121.234	120.109	-120.109	69.2031	-69.2031	116.078	-116.078
							2680	121.234	-121.234	120.109	-120.109	69.3438	-69.3438	116.031	-116.031
							2685	121.234	-121.234	120.109	-120.109	69.4844	-69.4844	115.984	-115.984
							2690	121.188	-121.188	120.109	-120.109	69.5781	-69.5781	115.984	-115.984
							2695	121.188	-121.188	120.109	-120.109	69.6719	-69.6719	115.938	-115.938
							2700	121.188	-121.188	120.109	-120.109	69.7656	-69.7656	115.891	-115.891
							2705	121.141	-121.141	120.109	-120.109	69.8594	-69.8594	115.891	-115.891
							2710	121.141	-121.141	120.109	-120.109	69.9062	-69.9063	115.891	-115.891
							2715	121.141	-121.141	120.109	-120.109	69.9531	-69.9531	115.891	-115.891
							2720	121.094	-121.094	120.109	-120.109	70.0938	-70.0938	115.844	-115.844
							2725	121.094	-121.094	120.109	-120.109	70.1875	-70.1875	115.797	-115.797
							2730	121.047	-121.047	120.109	-120.109	70.2344	-70.2344	115.797	-115.797
							2735	121	-121	120.156	-120.156	70.3281	-70.3281	115.797	-115.797
							2740	121	-121	120.156	-120.156	70.4219	-70.4219	115.75	-115.75
							2745	121	-121	120.156	-120.156	70.5625	-70.5625	115.75	-115.75
							2750	120.953	-120.953	120.156	-120.156	70.6094	-70.6094	115.703	-115.703
							2755	120.953	-120.953	120.156	-120.156	70.7031	-70.7031	115.656	-115.656
							2760	120.953	-120.953	120.156	-120.156	70.7969	-70.7969	115.656	-115.656
							2765	120.953	-120.953	120.156	-120.156	70.8438	-70.8438	115.609	-115.609
							2770	120.953	-120.953	120.156	-120.156	70.8906	-70.8906	115.562	-115.563
							2775	120.953	-120.953	120.156	-120.156	70.9375	-70.9375	115.516	-115.516
							2780	120.906	-120.906	120.109	-120.109	71.0312	-71.0313	115.516	-115.516
							2785	120.906	-120.906	120.109	-120.109	71.125	-71.125	115.516	-115.516
							2790	120.906	-120.906	120.109	-120.109	71.1719	-71.1719	115.469	-115.469
							2795	120.906	-120.906	120.062	-120.063	71.3125	-71.3125	115.469	-115.469
							2800	120.859	-120.859	120.062	-120.063	71.4062	-71.4063	115.422	-115.422
							2805	120.859	-120.859	120.062	-120.063	71.4531	-71.4531	115.422	-115.422
							2810	120.812	-120.813	120.062	-120.063	71.5469	-71.5469	115.422	-115.422
							2815	120.766	-120.766	120.062	-120.063	71.6406	-71.6406	115.375	-115.375
							2820	120.766	-120.766	120.062	-120.063	71.6875	-71.6875	115.328	-115.328
							2825	120.719	-120.719	120.062	-120.063	71.7812	-71.7813	115.328	-115.328
							2830	120.719	-120.719	120.109	-120.109	71.875	-71.875	115.328	-115.328
							2835	120.719	-120.719	120.062	-120.063	71.9219	-71.9219	115.281	-115.281
							2840	120.672	-120.672	120.062	-120.063	72.0156	-72.0156	115.234	-115.234
							2845	120.672	-120.672	120.062	-120.063	72.1094	-72.1094	115.188	-115.188
							2850	120.672	-120.672	120.062	-120.063	72.2031	-72.2031	115.141	-115.141
							2855	120.672	-120.672	120.062	-120.063	72.2969	-72.2969	115.141	-115.141
							2860	120.578	-120.578	120.062	-120.063	72.3906	-72.3906	115.094	-115.094
							2865	120.531	-120.531	120.016	-120.016	72.4375	-72.4375	115.047	-115.047
							2870	120.531	-120.531	120.016	-120.016	72.4844	-72.4844	115.047	-115.047
							2875	120.531	-120.531	120.016	-120.016	72.5781	-72.5781	115.047	-115.047
							2880	120.531	-120.531	120.016	-120.016	72.7188	-72.7188	115	-115
							2885	120.484	-120.484	120.016	-120.016	72.7656	-72.7656	114.953	-114.953
							2890	120.484	-120.484	119.969	-119.969	72.8594	-72.8594	114.953	-114.953
							2895	120.484	-120.484	119.969	-119.969	72.9531	-72.9531	114.906	-114.906
							2900	120.484	-120.484	119.969	-119.969	73.0469	-73.0469	114.859	-114.859
							2905	120.438	-120.438	119.922	-119.922	73.0938	-73.0938	114.859	-114.859
							2910	120.391	-120.391	119.922	-119.922	73.1875	-73.1875	114.859	-114.859
							2915	120.391	-120.391	119.922	-119.922	73.2812	-73.2813	114.812	-114.813
							2920	120.391	-120.391	119.875	-119.875	73.3281	-73.3281	114.766	-114.766
							2925	120.344	-120.344	119.875	-119.875	73.375	-73.375	114.719	-114.719
							2930	120.344	-120.344	119.875	-119.875	73.4219	-73.4219	114.719	-114.719
							2935	120.344	-120.344	119.875	-119.875	73.5156	-73.5156	114.672	-114.672
							2940	120.344	-120.344	119.875	-119.875	73.6562	-73.6563	114.625	-114.625
							2945	120.344	-120.344	119.828	-119.828	73.7031	-73.7031	114.578	-114.578
							2950	120.297	-120.297	119.781	-119.781	73.75	-73.75	114.578	-114.578
							2955	120.25	-120.25	119.734	-119.734	73.8438	-73.8438	114.578	-114.578
							2960	120.25	-120.25	119.734	-119.734	73.9375	-73.9375	114.531	-114.531
							2965	120.25	-120.25	119.734	-119.734	74.0312	-74.0313	114.484	-114.484
							2970	120.203	-120.203	119.734	-119.734	74.0781	-74.0781	114.484	-114.484
							2975	120.156	-120.156	119.734	-119.734	74.125	-74.125	114.484	-114.484
							2980	120.156	-120.156	119.734	-119.734	74.2188	-74.2188	114.438	-114.438
							2985	120.156	-120.156	119.734	-119.734	74.3125	-74.3125	114.438	-114.438
							2990	120.156	-120.156	119.688	-119.688	74.4062	-74.4063	114.391	-114.391
							2995	120.109	-120.109	119.688	-119.688	74.5	-74.5	114.391	-114.391
							3000	120.062	-120.063	119.688	-119.688	74.5938	-74.5938	114.391	-114.391
							3005	120.062	-120.063	119.641	-119.641	74.6406	-74.6406	114.344	-114.344
							3010	120.016	-120.016	119.641	-119.641	74.7344	-74.7344	114.297	-114.297
							3015	119.969	-119.969	119.641	-119.641	74.7812	-74.7813	114.25	-114.25
							3020	119.969	-119.969	119.641	-119.641	74.875	-74.875	114.25	-114.25
							3025	119.922	-119.922	119.641	-119.641	74.9219	-74.9219	114.203	-114.203
							3030	119.922	-119.922	119.641	-119.641	75.0156	-75.0156	114.156	-114.156
							3035	119.922	-119.922	119.641	-119.641	75.0625	-75.0625	114.109	-114.109
							3040	119.875	-119.875	119.594	-119.594	75.1562	-75.1563	114.062	-114.063
							3045	119.828	-119.828	119.547	-119.547	75.2031	-75.2031	114.062	-114.063
							3050	119.781	-119.781	119.5	-119.5	75.25	-75.25	114.016	-114.016
							3055	119.781	-119.781	119.5	-119.5	75.2969	-75.2969	113.969	-113.969
							3060	119.781	-119.781	119.5	-119.5	75.3438	-75.3438	113.922	-113.922
							3065	119.781	-119.781	119.5	-119.5	75.3906	-75.3906	113.922	-113.922
							3070	119.781	-119.781	119.453	-119.453	75.4375	-75.4375	113.922	-113.922
							3075	119.781	-119.781	119.406	-119.406	75.5312	-75.5313	113.875	-113.875
							3080	119.734	-119.734	119.406	-119.406	75.625	-75.625	113.875	-113.875
							3085	119.734	-119.734	119.406	-119.406	75.6719	-75.6719	113.828	-113.828
							3090	119.734	-119.734	119.359	-119.359	75.7656	-75.7656	113.781	-113.781
							3095	119.688	-119.688	119.359	-119.359	75.8125	-75.8125	113.734	-113.734
							3100	119.688	-119.688	119.359	-119.359	75.8594	-75.8594	113.688	-113.688
							3105	119.688	-119.688	119.359	-119.359	75.9062	-75.9063	113.688	-113.688
							3110	119.641	-119.641	119.312	-119.313	76	-76	113.688	-113.688
							3115	119.641	-119.641	119.266	-119.266	76.0469	-76.0469	113.641	-113.641
							3120	119.547	-119.547	119.266	-119.266	76.0938	-76.0938	113.594	-113.594
							3125	119.5	-119.5	119.266	-119.266	76.1406	-76.1406	113.547	-113.547
							3130	119.5	-119.5	119.266	-119.266	76.2344	-76.2344	113.547	-113.547
							3135	119.5	-119.5	119.266	-119.266	76.3281	-76.3281	113.547	-113.547
							3140	119.5	-119.5	119.219	-119.219	76.375	-76.375	113.5	-113.5
							3145	119.5	-119.5	119.172	-119.172	76.4219	-76.4219	113.5	-113.5
							3150	119.5	-119.5	119.172	-119.172	76.4688	-76.4688	113.453	-113.453
							3155	119.453	-119.453	119.172	-119.172	76.5156	-76.5156	113.406	-113.406
							3160	119.406	-119.406	119.125	-119.125	76.5625	-76.5625	113.359	-113.359
							3165	119.406	-119.406	119.125	-119.125	76.6562	-76.6563	113.359	-113.359
							3170	119.406	-119.406	119.078	-119.078	76.7031	-76.7031	113.312	-113.313
							3175	119.359	-119.359	119.031	-119.031	76.75	-76.75	113.266	-113.266
							3180	119.312	-119.313	119.031	-119.031	76.7969	-76.7969	113.266	-113.266
							3185	119.312	-119.313	118.984	-118.984	76.8438	-76.8438	113.266	-113.266
							3190	119.266	-119.266	118.984	-118.984	76.9375	-76.9375	113.219	-113.219
							3195	119.219	-119.219	118.984	-118.984	76.9844	-76.9844	113.172	-113.172
							3200	119.219	-119.219	118.938	-118.938	77.0312	-77.0313	113.125	-113.125
							3205	119.172	-119.172	118.891	-118.891	77.0781	-77.0781	113.125	-113.125
							3210	119.125	-119.125	118.891	-118.891	77.1719	-77.1719	113.078	-113.078
							3215	119.125	-119.125	118.891	-118.891	77.2188	-77.2188	113.031	-113.031
							3220	119.125	-119.125	118.891	-118.891	77.2656	-77.2656	112.984	-112.984
							3225	119.078	-119.078	118.891	-118.891	77.3125	-77.3125	112.938	-112.938
							3230	119.031	-119.031	118.844	-118.844	77.4062	-77.4063	112.938	-112.938
							3235	119.031	-119.031	118.797	-118.797	77.4531	-77.4531	112.938	-112.938
							3240	118.984	-118.984	118.797	-118.797	77.5	-77.5	112.891	-112.891
							3245	118.938	-118.938	118.75	-118.75	77.5469	-77.5469	112.844	-112.844
							3250	118.938	-118.938	118.703	-118.703	77.5469	-77.5469	112.797	-112.797
							3255	118.938	-118.938	118.703	-118.703	77.5938	-77.5938	112.797	-112.797
							3260	118.891	-118.891	118.703	-118.703	77.6875	-77.6875	112.797	-112.797
							3265	118.844	-118.844	118.656	-118.656	77.7812	-77.7813	112.75	-112.75
							3270	118.844	-118.844	118.656	-118.656	77.8281	-77.8281	112.703	-112.703
							3275	118.844	-118.844	118.609	-118.609	77.875	-77.875	112.703	-112.703
							3280	118.797	-118.797	118.562	-118.563	77.9219	-77.9219	112.703	-112.703
							3285	118.75	-118.75	118.562	-118.563	77.9688	-77.9688	112.703	-112.703
							3290	118.703	-118.703	118.562	-118.563	78.0156	-78.0156	112.656	-112.656
							3295	118.703	-118.703	118.516	-118.516	78.0625	-78.0625	112.609	-112.609
							3300	118.703	-118.703	118.516	-118.516	78.1094	-78.1094	112.562	-112.563
							3305	118.703	-118.703	118.516	-118.516	78.1562	-78.1563	112.516	-112.516
							3310	118.703	-118.703	118.469	-118.469	78.25	-78.25	112.516	-112.516
							3315	118.656	-118.656	118.469	-118.469	78.25	-78.25	112.469	-112.469
							3320	118.609	-118.609	118.422	-118.422	78.2969	-78.2969	112.422	-112.422
							3325	118.609	-118.609	118.375	-118.375	78.3438	-78.3438	112.328	-112.328
							3330	118.609	-118.609	118.375	-118.375	78.3906	-78.3906	112.281	-112.281
							3335	118.562	-118.563	118.375	-118.375	78.4375	-78.4375	112.234	-112.234
							3340	118.516	-118.516	118.328	-118.328	78.4844	-78.4844	112.234	-112.234
							3345	118.516	-118.516	118.281	-118.281	78.5312	-78.5313	112.188	-112.188
							3350	118.516	-118.516	118.234	-118.234	78.5312	-78.5313	112.141	-112.141
							3355	118.469	-118.469	118.234	-118.234	78.5781	-78.5781	112.141	-112.141
							3360	118.422	-118.422	118.234	-118.234	78.625	-78.625	112.141	-112.141
							3365	118.422	-118.422	118.188	-118.188	78.6719	-78.6719	112.094	-112.094
							3370	118.422	-118.422	118.141	-118.141	78.7188	-78.7188	112	-112
							3375	118.375	-118.375	118.141	-118.141	78.7656	-78.7656	111.953	-111.953
							3380	118.328	-118.328	118.141	-118.141	78.7656	-78.7656	111.953	-111.953
							3385	118.328	-118.328	118.141	-118.141	78.8125	-78.8125	111.953	-111.953
							3390	118.281	-118.281	118.094	-118.094	78.9062	-78.9063	111.953	-111.953
							3395	118.281	-118.281	118.094	-118.094	78.9531	-78.9531	111.906	-111.906
							3400	118.234	-118.234	118.047	-118.047	79	-79	111.859	-111.859
							3405	118.188	-118.188	118	-118	79	-79	111.812	-111.813
							3410	118.141	-118.141	117.953	-117.953	79.0469	-79.0469	111.766	-111.766
							3415	118.141	-118.141	117.906	-117.906	79.0938	-79.0938	111.766	-111.766
							3420	118.094	-118.094	117.906	-117.906	79.1875	-79.1875	111.766	-111.766
							3425	118.094	-118.094	117.906	-117.906	79.2344	-79.2344	111.719	-111.719
							3430	118.094	-118.094	117.859	-117.859	79.2344	-79.2344	111.672	-111.672
							3435	118.047	-118.047	117.812	-117.813	79.3281	-79.3281	111.578	-111.578
							3440	118	-118	117.812	-117.813	79.375	-79.375	111.578	-111.578
							3445	117.953	-117.953	117.812	-117.813	79.375	-79.375	111.531	-111.531
							3450	117.953	-117.953	117.766	-117.766	79.4688	-79.4688	111.484	-111.484
							3455	117.953	-117.953	117.766	-117.766	79.5156	-79.5156	111.484	-111.484
							3460	117.906	-117.906	117.719	-117.719	79.5156	-79.5156	111.484	-111.484
							3465	117.859	-117.859	117.672	-117.672	79.5625	-79.5625	111.438	-111.438
							3470	117.859	-117.859	117.672	-117.672	79.6562	-79.6563	111.391	-111.391
							3475	117.812	-117.813	117.672	-117.672	79.7031	-79.7031	111.344	-111.344
							3480	117.766	-117.766	117.625	-117.625	79.7031	-79.7031	111.297	-111.297
							3485	117.766	-117.766	117.625	-117.625	79.7031	-79.7031	111.297	-111.297
							3490	117.719	-117.719	117.578	-117.578	79.75	-79.75	111.25	-111.25
							3495	117.719	-117.719	117.531	-117.531	79.7969	-79.7969	111.203	-111.203
							3500	117.719	-117.719	117.531	-117.531	79.8438	-79.8438	111.203	-111.203
							3505	117.672	-117.672	117.531	-117.531	79.8438	-79.8438	111.203	-111.203
							3510	117.625	-117.625	117.438	-117.438	79.8906	-79.8906	111.203	-111.203
							3515	117.625	-117.625	117.391	-117.391	79.9844	-79.9844	111.156	-111.156
							3520	117.578	-117.578	117.391	-117.391	80.0312	-80.0313	111.109	-111.109
							3525	117.578	-117.578	117.391	-117.391	80.0312	-80.0313	111.062	-111.063
							3530	117.578	-117.578	117.391	-117.391	80.0312	-80.0313	111.062	-111.063
							3535	117.531	-117.531	117.391	-117.391	80.0312	-80.0313	111.016	-111.016
							3540	117.484	-117.484	117.344	-117.344	80.0312	-80.0313	110.969	-110.969
							3545	117.484	-117.484	117.297	-117.297	80.0781	-80.0781	110.922	-110.922
							3550	117.484	-117.484	117.297	-117.297	80.125	-80.125	110.922	-110.922
							3555	117.438	-117.438	117.25	-117.25	80.2188	-80.2188	110.875	-110.875
							3560	117.438	-117.438	117.203	-117.203	80.2188	-80.2188	110.828	-110.828
							3565	117.438	-117.438	117.156	-117.156	80.2188	-80.2188	110.781	-110.781
							3570	117.391	-117.391	117.109	-117.109	80.2656	-80.2656	110.781	-110.781
							3575	117.297	-117.297	117.109	-117.109	80.3125	-80.3125	110.688	-110.688
							3580	117.25	-117.25	117.109	-117.109	80.3125	-80.3125	110.641	-110.641
							3585	117.203	-117.203	117.016	-117.016	80.3594	-80.3594	110.641	-110.641
							3590	117.203	-117.203	116.969	-116.969	80.4062	-80.4063	110.594	-110.594
							3595	117.203	-117.203	116.922	-116.922	80.4062	-80.4063	110.594	-110.594
							3600	117.203	-117.203	116.922	-116.922	80.4531	-80.4531	110.594	-110.594
							3605	117.156	-117.156	116.875	-116.875	80.4531	-80.4531	110.547	-110.547
							3610	117.109	-117.109	116.828	-116.828	80.4531	-80.4531	110.453	-110.453
							3615	117.062	-117.063	116.828	-116.828	80.5	-80.5	110.406	-110.406
							3620	117.016	-117.016	116.781	-116.781	80.5469	-80.5469	110.406	-110.406
							3625	117.016	-117.016	116.781	-116.781	80.5938	-80.5938	110.406	-110.406
							3630	117.016	-117.016	116.781	-116.781	80.6406	-80.6406	110.359	-110.359
							3635	116.969	-116.969	116.734	-116.734	80.6406	-80.6406	110.359	-110.359
							3640	116.922	-116.922	116.734	-116.734	80.6406	-80.6406	110.359	-110.359
							3645	116.922	-116.922	116.734	-116.734	80.6875	-80.6875	110.312	-110.313
							3650	116.922	-116.922	116.734	-116.734	80.7344	-80.7344	110.266	-110.266
							3655	116.922	-116.922	116.734	-116.734	80.7344	-80.7344	110.219	-110.219
							3660	116.875	-116.875	116.688	-116.688	80.8281	-80.8281	110.219	-110.219
							3665	116.828	-116.828	116.641	-116.641	80.875	-80.875	110.219	-110.219
							3670	116.828	-116.828	116.594	-116.594	80.875	-80.875	110.172	-110.172
							3675	116.922	-116.922	116.547	-116.547	80.875	-80.875	110.125	-110.125
							3680	116.922	-116.922	116.5	-116.5	80.875	-80.875	110.078	-110.078
							3685	116.922	-116.922	116.5	-116.5	80.875	-80.875	110.219	-110.219
							3690	116.875	-116.875	116.5	-116.5	80.9688	-80.9688	110.219	-110.219
							3695	116.828	-116.828	116.453	-116.453	81.0156	-81.0156	110.219	-110.219
							3700	116.828	-116.828	116.406	-116.406	81.0156	-81.0156	110.172	-110.172
							3705	116.781	-116.781	116.359	-116.359	81.0625	-81.0625	110.125	-110.125
							3710	116.781	-116.781	116.359	-116.359	81.0625	-81.0625	110.078	-110.078

## Sheet: figure 3f
							Control	Ori+T+H	Aptarray	Antidote
						time（min）	5.4	13.1	19.4	6.2
							5.5	14.3	18.6	5.6
							5.3	14.2	23.8	5.2

## Sheet: figure 4a
				Control	T-16A-H	Aptarray	Antidote
			APTT clotting time(sec)	19.3	27.1	38.8	19.8
				20	30.3	44	20.1
				18.5	28.9	38.7	18
				20.2	30.5	43.8	20.5
				19.2	31.7	43.4	19.3

[truncated: 40 more sheets: figure 4c, Supplementary Figure 13, Supplementary Figure15c, Supplementary Figure18d, Supplementary Figure 19b, Supplementary Figure 19c, Supplementary Figure 20a, Supplementary Figure 20b, Supplementary Figure 21a, Supplementary Figure 21b, Supplementary Figure 22c, Supplementary Figure 22d, Supplementary Figure 22e, Supplementary Figure 22f, Supplementary Figure 23a, Supplementary Figure 23b, Supplementary Figure 24a, Supplementary Figure 24b, Supplementary Figure 25a, Supplementary Figure 25b …]
